# Supplementary material for: Parturition and postpartum dietary change altered ruminal pH and the predicted functions of rumen bacterial communities but did not alter the bacterial composition in Holstein cows
Source: Front Vet Sci. 2022 Aug 26;9:948545. doi: 10.3389/fvets.2022.948545 (PMC9458962; doi:10.3389/fvets.2022.948545)
Supplement: Supplementary Table 1 — Changes in body weight, body condition score, dry matter intake, milk yield, and milk fat composition in Holstein cows (n = 8) during the periparturient period. [file Data_Sheet_2.xlsx]

## Sheet: Supplementary Table S1
Supplementary Table S1. Changes in body weight, body condition score, dry matter intake, milk yield, and milk fat composition in Holstein cows (n = 8) during the periparturient period
Items	Weeks after parturition										SEM
	-3	-2	1	0	1	2	3	4	5	6
Body weight (kg)	707.413	729.763	735.638	695.5	679.671	692.5	693.257	685.812	688.525	684.012	28.9808
Body condition score	3.1875	3.28125	3.3125	3.21875	3.0625	2.96875	2.9375	2.875	2.84375	2.78571	0.0880173
Dry matter intake (kg)	10.6422	10.9874	11.0795	12.1103	17.7883	20.2365	23.8952	24.6219	25.2128	26.5833	0.862624
Milk yield (kg)				15.4637	31.9268	37.6679	41.4697	43.4554	43.8845	42.0375	1.49841
Milk fat (%)				4.95812	4.25188	4.635	4.45187	4.785	4.375	4.54188	0.21068

## Sheet: Supplementary Table S2
Supplementary Table S2. The profile of sample collection in experimental cows (n = 8) during the periparturient period.
	Holstein cows
Items	11	2	3	4	5	6	7	8
Ruminal pH	O	O	O	O	O	O	O	O
Rumen fluid	O	O	O	O	O	O	O	O
Blood	O	O	O	O	O	O	O	O
Pyrosequencing	O	O	O	O	O	X	X	X
1Cow number
O,XDenote inclusion and exclusion of sample in analysis, respectively

## Sheet: Supplementary Table S3
								Supplementary Table S3. The 7-d mean reticulo-ruminal pH and duration of times during which pH was less than 5.6 and 5.8 in Holstein cows (n = 8) during the periparturient period
									Weeks after parturition
								Items	-2	-1	0	1	2	3	4	5	6	SEM	P-value1
								7-d mean reticulo-ruminal pH	6.65719	6.59142	6.12a	5.97a	6.02a	6.00a	6.09a	6.19a	6.26a	0.00686211	<0.001
								Duration of pH <5.6, min/d	0	2.14286	70.8929	70.7143	85.7143	207.0a	122.679	46.6071	17.5	19.3652	0.098
								Duration of pH <5.8, min/d	0.357143	28.75	267.5	345.0a	306.6a	380.357	247.857	145.179	75.5357	42.8632	0.004
								aDenotes significant difference (P < 0.05) compared with week -2.
								1-2, -1, 0, 1, 2, 3, 4, 5, and 6 denote 2 and 1 weeks before and 1, 2, 3, 4, 5, and 6 weeks after parturition, respectively.
								2Mixed effects model ANOVA, followed by Dunnett's multiple comparison method, was used to determine within-group differences.

## Sheet: Supplementary Table S4
Supplementary Table S4. Relative abundances and taxonomic classification of operational taxonomic units (OTUs; shared by all samples) in Holstein cows (n = 5) during the periparturient period
						RDP3 classification		BLASTn4 classification
Items	-31	2	6	SEM	P-value2	Genus		Scientific name	Identity5 (%)	Accession no.
OTU1	15.5189	11.0738	6.82711	3.81511	0.1999	Prevotella		Prevotella ruminicola	96.23	NR_102887.1
OTU2	10.483	8.74121	11.5172	1.89997	0.061	Prevotella		Prevotella ruminicola	97.95	NR_102887.1
OTU4	0.0652314	2.62741	5.37942	1.79355	0.4518	Unclassified Ruminococcaceae		Pseudoflavonifractor phocaeensis	91.44	NR_147370.1
OTU5	3.97781	4.29231	1.33799	1.71441	0.7406	Succiniclasticum		Succiniclasticum ruminis	95.88	NR_026205.1
OTU8	2.91207	3.50018	3.50988	0.635233	0.7225	Unclassified Ruminococcaceae		Ruminococcus bromii	97.27	NR_025930.1
OTU10	0.974241	0.914247	5.36001	1.11846	0.4449	Prevotella		Prevotella ruminicola	95.21	NR_102887.1
OTU11	0	0.00491328	5.93807	1.90987	0.8351	Prevotella		Prevotella ruminicola	92.47	NR_102887.1
OTU13	2.38537	1.58766	2.79654	1.00175	0.5088	Prevotella		Prevotella brevis	90.41	NR_041954.1
OTU15	3.62908	0.0293535	0.0429596	1.17318	0.2521	Prevotella		Prevotella copri DSM 18205	92.81	NR_113411.1
OTU17	3.93503	0.853482	1.72748	1.19574	0.4723	Prevotella		Prevotella bryantii B14	100	NR_028866.1
OTU18	1.42475	1.82392	1.84846	0.564671	0.2969	Prevotella		Prevotella ruminicola	93.49	NR_102887.1
OTU20	1.91214	4.89304	0.263524	2.1072	0.5533	Prevotella		Prevotella ruminicola	90.75	NR_102887.1
OTU25	0.932454	1.88843	2.07254	0.848244	0.0707	Butyrivibrio		Butyrivibrio hungatei	97.6	NR_025525.1
OTU28	1.94418	4.69496	0.0300804	2.22104	0.2487	Pseudobutyrivibrio		Pseudobutyrivibrio ruminis	97.26	NR_026315.1
OTU29	1.58647	1.19966	1.03353	0.267388	0.4633	Prevotella		Prevotella ruminicola	88.7	NR_102887.1
OTU30	1.40473	0.70358	1.00786	0.506282	0.1928	Prevotella		Prevotella brevis	98.29	NR_041954.1
OTU33	0.416686	1.68741	1.48848	0.883398	0.5349	Prevotella		Prevotella brevis	91.78	NR_041954.1
OTU34	0.867805	1.16238	1.16863	0.191434	0.1413	Unclassified Ruminococcaceae		Ruminococcus bromii	95.22	NR_025930.1
OTU37	0.140503	0.0824119	2.24a	0.46701	<0.001	Unclassified Prevotellaceae		Prevotella brevis	90.1	NR_041954.1
OTU39	1.21075	0.691222	0.508964	0.435689	0.0668	Ruminococcus		Ruminococcus albus 7 = DSM 20455	97.95	NR_074399.1
OTU41	1.25994	0.833363	0.194299	0.413224	0.6237	Unclassified Bacteroidetes		Duncaniella freteri	85.62	NR_170509.1
OTU42	1.79154	0.495721	0.367804	0.50842	0.4341	Unclassified Firmicutes		Kineothrix alysoides	87.67	NR_156080.1
OTU48	0.371211	0.440204	1.38687	0.727167	0.6842	Unclassified Ruminococcaceae		Ruminococcus bromii	94.2	NR_025930.1
OTU52	0	0	1.33a	0.28213	0.0235	Prevotella		Prevotella melaninogenica ATCC 25845	95.55	NR_102895.1
OTU56	0.53173	0.901974	0.922528	0.120262	0.4631	Prevotella		Prevotella ruminicola	89.73	NR_102887.1
OTU57	1.00505	1.36488	0.20a	0.5642	0.0117	Unclassified Clostridiales		Eubacterium ruminantium	93.15	NR_024661.1
OTU64	0.77364	1.9627	0.162116	0.93087	0.1049	Unclassified Bacteroidales		Duncaniella freteri	85.22	NR_170509.1
OTU65	0.610766	0.821966	0.812862	0.163563	0.74	Prevotella		Prevotella ruminicola	90.41	NR_102887.1
OTU68	1.08052	0.179118	0.0636297	0.375203	0.4261	Prevotella		Prevotella ruminicola	91.44	NR_102887.1
OTU72	0.427656	0.441311	0.909269	0.188228	0.1716	Butyrivibrio		Butyrivibrio proteoclasticus	96.92	NR_102893.1
OTU74	0.919952	0.596417	0.372394	0.322857	0.6958	Unclassified Ruminococcaceae		Saccharofermentans acetigenes	93.84	NR_115340.1
OTU78	0.0917984	1.08564	0.645899	0.279337	0.4198	Prevotella		Prevotella oralis ATCC 33269	90.07	NR_113117.1
OTU84	0.704531	0.859937	0.499697	0.231629	0.4511	Mogibacterium		Mogibacterium timidum	93.47	NR_118782.1
OTU163	0.280521	1.24036	0.265133	0.290168	0.3096	Unclassified Ruminococcaceae		Saccharofermentans acetigenes	93.49	NR_115340.1
OTU167	0.515636	0.729905	0.405446	0.189866	0.6344	Prevotella		Prevotella ruminicola	89.73	NR_102887.1
OTU205	0.91327	0.490463	0.150664	0.238432	0.1839	Kandleria		Kandleria vitulina DSM 20405	98.97	NR_041305.1
OTU262	0.204907	0.280466	1.10385	0.119647	0.1562	Unclassified Bacteroidetes		Acetobacteroides hydrogenigenes	83.56	NR_133950.1
aDenotes significant difference (P < 0.05) compared with week -3.
1-3, 2, and 6 denote 3 weeks before and 2 and 6 weeks after parturition, respectively.
2Mixed effects model ANOVA, followed by Dunnett's multiple comparison method, was used to determine within-group differences.
3Ribosomal Database Project tools tranining set version 16 in Mothur (https://www.mothur.org/; Schloss et al., 2009).
4Basic Local Alignment Search Tool (BLAST; https://blast.ncbi.nlm.nih.gov/Blast.cgi).
5Percent to BLASTn identity

## Sheet: Supplementary Table S5
Supplementary Table S5. Predicted functional pathway analysis using the PICRUSt2 pipeline to identify Enzyme Commissions (EC) in Holstein cows (n = 5) during the periparturient period
	log2 Fold Change1			FDR adjusted P-value2
Enzyme Commission3	24 vs. -3	6 vs. -3		2 vs. -3	6 vs. -3
EC:1.1.1.1	-0.0235103	0.0789013		0.969431	0.99915
EC:1.1.1.10	0.933801	-1.8038		NA5	NA
EC:1.1.1.100	-0.354366	0.0344063		0.721049	0.99915
EC:1.1.1.101	0.721142	0.214389		0.766414	NA
EC:1.1.1.102	1.63419	2.39253		0.721049	0.047171
EC:1.1.1.103	-0.408126	-0.271199		0.766414	0.989935
EC:1.1.1.105	4.48895	5.34629		0.0658356	0.000910946
EC:1.1.1.107	0.861018	0.289183		0.766414	0.99915
EC:1.1.1.108	2.01205	2.89369		0.602167	0.0253309
EC:1.1.1.11	0.203946	0.615403		0.889237	0.877232
EC:1.1.1.122	0.0796069	-0.364811		0.930208	0.901744
EC:1.1.1.125	0.208653	0.286968		0.809638	0.98553
EC:1.1.1.130	0.961275	0.666193		0.721049	0.77932
EC:1.1.1.132	-0.317967	-0.191185		0.793622	0.99915
EC:1.1.1.133	-0.352185	0.0767757		0.721049	0.99915
EC:1.1.1.136	-0.604619	-0.724913		0.721049	0.4193
EC:1.1.1.137	0.690618	0.283938		0.721049	0.99915
EC:1.1.1.14	-0.0375973	-0.259478		0.96399	0.979523
EC:1.1.1.140	-0.666016	1.38024		0.721049	0.054917
EC:1.1.1.141	0.721142	0.214389		0.766414	NA
EC:1.1.1.144	0.510521	-0.108555		0.817716	0.99915
EC:1.1.1.145	2.51243	3.04945		0.602167	0.0699359
EC:1.1.1.157	0.119347	-0.568167		0.899632	0.65875
EC:1.1.1.159	-0.0493849	0.602172		0.964813	0.696873
EC:1.1.1.163	-0.781858	-0.179765		0.721673	0.99915
EC:1.1.1.169	-0.20538	-0.00947854		0.766414	0.99915
EC:1.1.1.17	-0.611693	0.294927		0.721049	0.99915
EC:1.1.1.170	2.96224	3.60946		0.394738	0.0303058
EC:1.1.1.173	-1.07096	0.354097		0.721049	0.99915
EC:1.1.1.178	0.404211	-0.255046		0.79192	0.99915
EC:1.1.1.179	-0.220928	0.248404		0.898359	0.99915
EC:1.1.1.18	-0.469702	-0.14274		0.721049	0.99915
EC:1.1.1.181	0.721142	0.214389		0.766414	NA
EC:1.1.1.184	0.721142	0.214389		0.766414	NA
EC:1.1.1.193	-0.414594	0.126297		0.721049	0.99915
EC:1.1.1.195	0.721142	0.214389		0.766414	NA
EC:1.1.1.2	-0.429064	0.0151743		0.766414	0.99915
EC:1.1.1.202	-0.517476	-0.119879		0.721673	0.99915
EC:1.1.1.203	-0.369927	-0.825936		0.766414	0.538635
EC:1.1.1.205	-0.331452	0.0572217		0.733861	0.99915
EC:1.1.1.206	0.878163	1.63522		0.766414	0.309242
EC:1.1.1.208	0.721142	0.214389		0.766414	NA
EC:1.1.1.21	-0.877444	-0.170232		0.721049	0.99915
EC:1.1.1.211	0.721142	0.214389		0.766414	NA
EC:1.1.1.215	-0.886874	-0.889665		0.721049	0.307113
EC:1.1.1.216	0.0883017	-0.370455		0.938052	0.981625
EC:1.1.1.218	0.721142	0.214389		0.766414	NA
EC:1.1.1.219	0.217572	-0.373282		0.817716	0.922483
EC:1.1.1.22	-0.436733	0.0578178		0.721049	0.99915
EC:1.1.1.220	0.721142	0.214389		0.766414	NA
EC:1.1.1.23	-0.336178	-0.0314001		0.721049	0.99915
EC:1.1.1.234	0.721142	0.214389		0.766414	NA
EC:1.1.1.239	0.892817	1.59421		0.744751	0.231538
EC:1.1.1.243	1.51388	-2.16992		NA	NA
EC:1.1.1.244	0.721142	0.214389		0.766414	NA
EC:1.1.1.25	-0.319614	0.0330962		0.739634	0.99915
EC:1.1.1.251	0.19756	-0.0901502		0.925147	0.99915
EC:1.1.1.252	0.721142	0.214389		0.766414	NA
EC:1.1.1.257	0.721142	0.214389		0.766414	NA
EC:1.1.1.26	-0.0117011	0.171224		0.982827	0.99915
EC:1.1.1.261	-0.372784	0.321679		0.721049	0.679966
EC:1.1.1.262	-0.646794	0.143218		0.721049	0.99915
EC:1.1.1.264	-0.0748647	-0.606343		0.946099	0.725166
EC:1.1.1.267	-0.34757	0.0738198		0.721673	0.99915
EC:1.1.1.27	0.0556591	0.0844127		0.931267	0.99915
EC:1.1.1.271	-0.564453	0.012788		0.721049	0.99915
EC:1.1.1.272	0.721142	0.214389		0.766414	NA
EC:1.1.1.275	1.53866	-3.18798		NA	NA
EC:1.1.1.276	-0.715905	-1.21827		0.766414	0.640246
EC:1.1.1.28	-0.45724	-0.0592581		0.721049	0.99915
EC:1.1.1.281	0.62317	-0.232004		0.766414	0.99915
EC:1.1.1.282	0.721142	0.214389		0.766414	NA
EC:1.1.1.284	1.52597	2.31291		0.721049	0.0378135
EC:1.1.1.286	0.721142	0.214389		0.766414	NA
EC:1.1.1.287	-0.539542	-0.503755		0.766414	0.894602
EC:1.1.1.289	-0.9645	-1.45019		0.766414	0.543952
EC:1.1.1.29	-0.384922	0.0905877		0.721049	0.99915
EC:1.1.1.290	-0.394349	0.506673		0.766414	0.84002
EC:1.1.1.291	-0.288988	-0.347355		0.839925	0.99915
EC:1.1.1.292	0.281656	-0.109105		0.864688	0.99915
EC:1.1.1.294	0.721142	0.214389		0.766414	NA
EC:1.1.1.298	4.1194	5.01669		0.0658356	0.00100874
EC:1.1.1.3	-0.343754	0.0220129		0.721049	0.99915
EC:1.1.1.30	0.31572	0.909599		0.778632	0.444747
EC:1.1.1.300	1.57047	1.88823		0.721049	0.11986
EC:1.1.1.301	0.289629	0.0323457		0.902723	0.99915
EC:1.1.1.302	0.0493655	-0.745537		0.963342	0.497869
EC:1.1.1.303	0.849769	1.44861		0.721049	0.112196
EC:1.1.1.304	0.654722	1.04414		0.721049	0.253669
EC:1.1.1.305	0.110074	-0.353269		0.880368	0.824508
EC:1.1.1.306	3.08789	3.93056		0.186276	0.00521804
EC:1.1.1.307	-0.0571027	0.353641		0.967353	0.99915
EC:1.1.1.308	0.852137	0.803304		0.721049	0.643132
EC:1.1.1.309	0.721142	0.214389		0.766414	NA
EC:1.1.1.31	0.457156	0.512641		0.766414	0.756314
EC:1.1.1.310	0.457115	-0.483588		0.766414	0.761174
EC:1.1.1.311	1.27218	1.1023		0.745424	0.794385
EC:1.1.1.312	1.10902	0.757861		0.766414	0.962624
EC:1.1.1.313	1.61384	2.2816		0.721049	0.0867182
EC:1.1.1.315	4.48524	5.33896		0.0658356	0.000942004
EC:1.1.1.316	-1.84338	-2.15697		0.542992	0.0632139
EC:1.1.1.320	-0.195636	-1.53217		0.828116	0.0278292
EC:1.1.1.325	1.52691	-0.913212		0.721049	0.922483
EC:1.1.1.327	0.721142	0.214389		0.766414	NA
EC:1.1.1.328	-0.857107	-2.35147		0.721049	0.00681649
EC:1.1.1.329	0.721142	0.214389		0.766414	NA
EC:1.1.1.330	0.721142	0.214389		0.766414	NA
EC:1.1.1.333	0.721142	0.214389		0.766414	NA
EC:1.1.1.335	-0.386812	-0.897597		0.766414	0.370913
EC:1.1.1.336	-0.746523	-0.107393		0.721049	0.99915
EC:1.1.1.337	-1.64203	-2.35236		0.419388	0.0096549
EC:1.1.1.338	2.53889	3.55593		0.418736	0.0105979
EC:1.1.1.339	0.0203001	-0.541217		0.982827	0.725166
EC:1.1.1.34	0.54503	1.15923		0.766414	0.525102
EC:1.1.1.340	0.721142	0.214389		0.766414	NA
EC:1.1.1.341	0.721142	0.214389		0.766414	NA
EC:1.1.1.342	0.0857494	-0.0593271		0.929153	0.99915
EC:1.1.1.343	-0.409979	-0.338852		0.721049	0.673748
EC:1.1.1.344	0.721142	0.214389		0.766414	NA
EC:1.1.1.346	-0.3785	0.208885		0.766414	0.99915
EC:1.1.1.347	-0.203583	0.575052		0.928241	0.99915
EC:1.1.1.35	0.800905	1.42283		0.721049	0.181077
EC:1.1.1.350	-0.769178	-0.708321		0.721049	0.63278
EC:1.1.1.359	0.721142	0.214389		0.766414	NA
EC:1.1.1.36	0.425309	0.9888		0.766414	0.493029
EC:1.1.1.360	0.721142	0.214389		0.766414	NA
EC:1.1.1.361	0.721142	0.214389		0.766414	NA
EC:1.1.1.362	0.721142	0.214389		0.766414	NA
EC:1.1.1.363	-0.346545	-0.208749		0.766414	0.99915
EC:1.1.1.364	0.721142	0.214389		0.766414	NA
EC:1.1.1.367	-0.0672577	-0.333405		0.938627	0.925185
EC:1.1.1.368	-0.0166386	-0.493675		0.99233	0.99915
EC:1.1.1.369	-0.469702	-0.14274		0.721049	0.99915
EC:1.1.1.37	-0.668137	0.0721153		0.721049	0.99915
EC:1.1.1.370	-1.13978	-0.25548		0.721049	0.99915
EC:1.1.1.371	-0.460555	-0.478706		0.766414	0.920932
EC:1.1.1.373	1.10992	0.88347		0.766414	0.922483
EC:1.1.1.374	-1.16568	-1.47075		0.721049	0.196258
EC:1.1.1.376	0.674246	0.70879		0.766414	0.965013
EC:1.1.1.377	-1.07096	0.354097		0.721049	0.99915
EC:1.1.1.378	-1.07096	0.354097		0.721049	0.99915
EC:1.1.1.38	0.0396682	-0.0739813		0.954361	0.99915
EC:1.1.1.380	-0.502086	-0.045757		0.766414	0.99915
EC:1.1.1.381	0.355586	-0.0800825		0.770328	0.99915
EC:1.1.1.385	0.114377	-0.0871635		0.878686	0.99915
EC:1.1.1.387	3.34401	4.05538		0.204237	0.0096549
EC:1.1.1.388	-2.14528	-1.59754		0.721049	0.437514
EC:1.1.1.39	-0.749675	-1.53589		0.766414	0.403212
EC:1.1.1.4	0.849769	1.44861		0.721049	0.112196
EC:1.1.1.40	-0.601777	0.277018		0.721049	0.942161
EC:1.1.1.41	0.0408512	0.443022		0.96399	0.763381
EC:1.1.1.42	0.101913	-0.171759		0.877001	0.99915
EC:1.1.1.43	2.16647	2.49754		0.721049	0.162952
EC:1.1.1.44	-0.409979	-0.338852		0.721049	0.673748
EC:1.1.1.45	0.721142	0.214389		0.766414	NA
EC:1.1.1.47	-0.456303	0.334025		0.766414	0.951409
EC:1.1.1.48	-0.926248	-0.363219		0.721049	0.991931
EC:1.1.1.49	-0.346545	-0.208749		0.766414	0.99915
EC:1.1.1.51	4.02914	4.98546		0.0658356	0.000910946
EC:1.1.1.53	1.13279	1.85929		0.721049	0.138303
EC:1.1.1.56	-0.774546	-1.01104		0.76225	0.5118
EC:1.1.1.57	-0.468041	-0.12654		0.721049	0.99915
EC:1.1.1.58	-0.594974	0.0206788		0.721049	0.99915
EC:1.1.1.6	-0.0629742	0.554674		0.935446	0.523148
EC:1.1.1.60	0.183634	0.546884		0.802644	0.505013
EC:1.1.1.61	-0.403307	-1.0389		0.766414	0.40671
EC:1.1.1.62	0.892817	1.59421		0.744751	0.231538
EC:1.1.1.65	0.537497	0.429476		0.7969	0.99915
EC:1.1.1.67	-0.203038	0.0788286		0.860294	0.99915
EC:1.1.1.69	-0.467319	-0.074858		0.721049	0.99915
EC:1.1.1.76	0.654722	1.04414		0.721049	0.253669
EC:1.1.1.77	0.606548	-0.292666		0.766414	0.99915
EC:1.1.1.79	1.08739	1.85035		0.721049	0.077488
EC:1.1.1.81	0.183335	-0.0930873		0.786287	0.99915
EC:1.1.1.82	-0.717591	-0.90702		0.766414	0.926386
EC:1.1.1.83	0.522048	1.17684		0.766414	0.188901
EC:1.1.1.85	-0.335683	-0.0342867		0.721049	0.99915
EC:1.1.1.86	-0.337025	-0.000333352		0.721049	0.99915
EC:1.1.1.87	0.721142	0.214389		0.766414	NA
EC:1.1.1.88	0.0717363	-0.554767		0.937448	0.653165
EC:1.1.1.9	0.327629	-1.15409		0.795498	0.367011
EC:1.1.1.90	-0.303249	-0.506873		0.778632	0.844406
EC:1.1.1.91	-0.974118	-0.764112		0.721673	0.763318
EC:1.1.1.93	0.522048	1.17684		0.766414	0.188901
EC:1.1.1.94	-0.414334	0.0788022		0.721049	0.99915
EC:1.1.1.95	-0.297539	0.0453919		0.744751	0.99915
EC:1.1.2.3	1.64421	1.89954		0.721049	0.165672
EC:1.1.2.4	-0.785984	-1.02599		0.721049	0.15596
EC:1.1.2.6	3.6004	4.56002		0.146903	0.00298608
EC:1.1.2.7	-1.35796	-2.00989		0.721049	0.113168
EC:1.1.2.8	0.968684	1.80875		0.721049	0.147806
EC:1.1.3.12	0.721142	0.214389		0.766414	NA
EC:1.1.3.15	-0.0998998	0.0389367		0.857463	0.99915
EC:1.1.3.17	0.721142	0.214389		0.766414	NA
EC:1.1.3.21	2.12185	2.92783		0.515758	0.0225786
EC:1.1.3.37	0.721142	0.214389		0.766414	NA
EC:1.1.3.41	-0.530808	-1.73385		0.766414	0.244361
EC:1.1.3.43	0.721142	0.214389		0.766414	NA
EC:1.1.3.44	0.721142	0.214389		0.766414	NA
EC:1.1.3.45	0.721142	0.214389		0.766414	NA
EC:1.1.3.46	-0.950352	-1.26863		0.721049	0.20415
EC:1.1.3.47	0.721142	0.214389		0.766414	NA
EC:1.1.3.48	-0.301433	-1.29559		0.831911	0.350983
EC:1.1.3.6	0.309164	0.580829		0.818305	0.877046
EC:1.1.3.8	0.907789	0.204624		0.766414	0.99915
EC:1.1.3.9	2.5608	3.12231		0.581907	0.0632139
EC:1.1.5.2	-0.147713	0.287773		0.905054	0.99915
EC:1.1.5.3	0.0997601	0.0758311		0.906616	0.99915
EC:1.1.5.4	0.266039	0.231228		0.769811	0.99915
EC:1.1.5.6	0.721142	0.214389		0.766414	NA
EC:1.1.5.8	4.54635	5.44219		0.0658356	0.000881986
EC:1.1.9.1	1.12236	1.88913		0.721049	0.144087
EC:1.1.98.2	1.56677	-2.3005		0.721049	0.353697
EC:1.1.98.3	0.19459	-0.119659		0.93516	0.99915
EC:1.1.99.1	2.06031	2.95252		0.477478	0.0136483
EC:1.1.99.2	-0.19718	-0.248901		0.92462	0.99915
EC:1.1.99.21	-0.469139	-0.208993		0.766414	0.99915
EC:1.1.99.24	-1.31696	-1.86086		0.721049	0.091982
EC:1.1.99.28	-0.839569	-1.03589		0.721049	0.321597
EC:1.1.99.3	-0.878987	-1.24363		0.721049	0.136444
EC:1.1.99.31	3.31413	3.9399		0.230026	0.0151541
EC:1.1.99.38	0.721142	0.214389		0.766414	NA
EC:1.10.2.2	2.35215	3.28535		0.379346	0.00940342
EC:1.10.3.1	0.721142	0.214389		0.766414	NA
EC:1.10.3.11	3.81181	4.62648		0.106739	0.00303774
EC:1.10.3.12	0.0827642	-0.490132		0.939902	0.849863
EC:1.10.3.2	0.721142	0.214389		0.766414	NA
EC:1.10.3.3	2.5608	3.12231		0.581907	0.0632139
EC:1.10.5.1	0.721142	0.214389		0.766414	NA
EC:1.10.9.1	-0.715855	-0.891589		0.766414	0.599886
EC:1.11.1.1	1.27762	0.314315		0.744751	0.99915
EC:1.11.1.10	-0.424147	-0.823058		0.761843	0.215767
EC:1.11.1.15	-0.48171	0.0114783		0.721049	0.99915
EC:1.11.1.19	1.56677	-2.3005		0.721049	0.353697
EC:1.11.1.20	0.721142	0.214389		0.766414	NA
EC:1.11.1.21	0.13287	0.60452		0.902481	0.708282
EC:1.11.1.23	0.721142	0.214389		0.766414	NA
EC:1.11.1.5	-0.419825	-0.291989		0.766414	0.99915
EC:1.11.1.6	-0.311175	-0.235469		0.766414	0.99915
EC:1.11.1.7	0.287256	-0.0242913		0.902723	0.99915
EC:1.11.1.9	-0.497209	0.150176		0.721049	0.99915
EC:1.11.2.4	0.670511	-0.21946		0.761843	0.99915
EC:1.12.1.2	-0.299773	-0.967411		0.796985	0.414942
EC:1.12.1.3	-0.387972	-0.213894		0.766414	0.99915
EC:1.12.1.4	-0.174302	1.16533		0.898359	0.309939
EC:1.12.1.5	0.888151	0.421496		0.721673	0.99915
EC:1.12.2.1	-0.879931	-0.959262		0.744751	0.610993
EC:1.12.5.1	-1.52251	-1.31738		0.708908	0.315024
EC:1.12.7.2	0.114045	-0.264525		0.893154	0.99915
EC:1.12.98.1	0.260362	0.447824		0.766414	0.708282
EC:1.12.98.2	0.721142	0.214389		0.766414	NA
EC:1.12.98.4	-0.000601298	-0.741933		0.999451	0.826443
EC:1.12.99.6	-0.356855	-0.591009		0.766414	0.37076
EC:1.13.11.1	3.41614	4.16911		0.17223	0.00681649
EC:1.13.11.11	-0.0144495	0.238612		0.986108	0.99915
EC:1.13.11.12	0.721142	0.214389		0.766414	NA
EC:1.13.11.14	2.75409	3.40229		0.380602	0.0248169
EC:1.13.11.15	3.99765	4.85828		0.0658356	0.000807094
EC:1.13.11.16	-0.329068	-0.171352		0.813637	0.99915
EC:1.13.11.18	0.721142	0.214389		0.766414	NA
EC:1.13.11.19	-0.421839	-0.605409		0.7969	0.935672
EC:1.13.11.2	-0.118718	0.258862		0.926746	0.99915
EC:1.13.11.20	-0.814716	-1.5712		0.766414	0.368377
EC:1.13.11.24	0.528734	0.0237306		0.823996	NA
EC:1.13.11.25	3.82263	4.77119		0.0765685	0.00105708
EC:1.13.11.27	0.173131	0.457273		0.868166	0.860286
EC:1.13.11.3	-0.950765	-1.06634		0.721049	0.242574
EC:1.13.11.33	0.521066	0.91162		0.766414	0.708282
EC:1.13.11.34	0.730333	0.424357		0.766414	0.99915
EC:1.13.11.37	0.929233	0.395993		0.766414	0.99915
EC:1.13.11.38	0.721142	0.214389		0.766414	NA
EC:1.13.11.39	1.86683	2.25903		0.721049	0.216306
EC:1.13.11.4	0.119588	0.65197		0.937448	0.865925
EC:1.13.11.41	0.929233	0.395993		0.766414	0.99915
EC:1.13.11.46	0.721142	0.214389		0.766414	NA
EC:1.13.11.49	-0.954602	-1.83571		0.721049	0.081776
EC:1.13.11.5	-0.142665	-0.168075		0.875713	0.99915
EC:1.13.11.52	-0.381373	-0.635002		0.863032	0.99915
EC:1.13.11.53	0.482733	1.45761		0.766414	0.161805
EC:1.13.11.54	0.482733	1.45761		0.766414	0.161805
EC:1.13.11.55	0.890246	0.0214716		0.766414	0.99915
EC:1.13.11.56	0.721142	0.214389		0.766414	NA
EC:1.13.11.57	0.929233	0.395993		0.766414	0.99915
EC:1.13.11.59	0.721142	0.214389		0.766414	NA
EC:1.13.11.6	0.462089	0.599616		0.766414	0.853224
EC:1.13.11.61	0.926542	0.619244		0.766414	0.99915
EC:1.13.11.63	0.721142	0.214389		0.766414	NA
EC:1.13.11.66	0.721142	0.214389		0.766414	NA
EC:1.13.11.71	0.721142	0.214389		0.766414	NA
EC:1.13.11.72	0.721142	0.214389		0.766414	NA
EC:1.13.11.73	0.721142	0.214389		0.766414	NA
EC:1.13.11.74	-0.202058	1.12014		0.900728	0.519327
EC:1.13.11.75	3.70805	4.60157		0.0754947	0.00106588
EC:1.13.11.76	-0.202058	1.12014		0.900728	0.519327
EC:1.13.11.79	1.41344	2.0714		0.721049	0.0421293
EC:1.13.11.8	2.75196	3.20547		0.401256	0.0452834
EC:1.13.11.80	0.721142	0.214389		0.766414	NA
EC:1.13.11.9	3.54113	4.2824		0.164652	0.00634325
EC:1.13.12.16	0.657178	1.16593		0.766414	0.309119
EC:1.13.12.21	0.721142	0.214389		0.766414	NA
EC:1.13.12.22	0.721142	0.214389		0.766414	NA
EC:1.13.12.3	0.985813	0.654027		0.721049	0.865504
EC:1.13.12.4	-1.18074	-0.450825		0.721049	0.996993
EC:1.13.99.1	-0.974672	-1.82721		0.723714	0.162387
EC:1.14.11.1	1.5389	2.48007		0.721049	0.0566095
EC:1.14.11.16	0.58939	-0.332814		0.766414	0.99915
EC:1.14.11.17	2.80466	3.73273		0.230026	0.00521804
EC:1.14.11.18	-0.778284	-0.697822		0.721049	0.675031
EC:1.14.11.19	0.721142	0.214389		0.766414	NA
EC:1.14.11.2	1.16623	2.28577		0.721049	0.0544965
EC:1.14.11.21	0.721142	0.214389		0.766414	NA
EC:1.14.11.23	0.721142	0.214389		0.766414	NA
EC:1.14.11.26	0.721142	0.214389		0.766414	NA
EC:1.14.11.27	3.28407	3.87478		0.252604	0.0193636
EC:1.14.11.30	2.5608	3.12231		0.581907	0.0632139
EC:1.14.11.33	-0.541585	-0.602179		0.766414	0.871581
EC:1.14.11.35	0.721142	0.214389		0.766414	NA
EC:1.14.11.36	0.721142	0.214389		0.766414	NA
EC:1.14.11.39	0.150157	-0.106238		0.948286	0.99915
EC:1.14.11.4	-0.394805	-0.264072		0.807695	0.99915
EC:1.14.11.42	0.721142	0.214389		0.766414	NA
EC:1.14.11.47	3.06198	3.74995		0.281299	0.0168517
EC:1.14.11.8	-1.46971	-1.97995		0.721049	0.376423
EC:1.14.11.9	0.721142	0.214389		0.766414	NA
EC:1.14.12.1	0.264177	1.07093		0.88673	0.681567
EC:1.14.12.10	3.94287	4.8385		0.0765685	0.00127389
EC:1.14.12.11	1.76339	1.82418		0.721049	0.398433
EC:1.14.12.12	-0.560643	0.527353		0.783757	0.99915
EC:1.14.12.13	0.721142	0.214389		0.766414	NA
EC:1.14.12.14	0.721142	0.214389		0.766414	NA
EC:1.14.12.15	0.721142	0.214389		0.766414	NA
EC:1.14.12.17	-0.00321188	0.524948		0.996524	0.85371
EC:1.14.12.18	1.83571	2.5555		0.721049	0.0970371
EC:1.14.12.19	1.32247	2.16676		0.721049	0.142535
EC:1.14.12.22	0.714921	0.399088		0.766414	NA
EC:1.14.12.3	1.76339	1.82418		0.721049	0.398433
EC:1.14.12.4	0.721142	0.214389		0.766414	NA
EC:1.14.12.7	0.714921	0.399088		0.766414	NA
EC:1.14.13.1	1.3663	2.00168		0.721049	0.143023
EC:1.14.13.10	0.721142	0.214389		0.766414	NA
EC:1.14.13.106	0.721142	0.214389		0.766414	NA
EC:1.14.13.107	0.721142	0.214389		0.766414	NA
EC:1.14.13.111	0.721142	0.214389		0.766414	NA
EC:1.14.13.113	2.73573	3.27173		0.440083	0.0446007
EC:1.14.13.114	3.43863	4.13957		0.197757	0.00986149
EC:1.14.13.12	0.721142	0.214389		0.766414	NA
EC:1.14.13.122	0.721142	0.214389		0.766414	NA
EC:1.14.13.127	2.35342	3.2235		0.570664	0.0305662
EC:1.14.13.129	-0.0257598	-1.36331		0.980198	0.137408
EC:1.14.13.131	1.27218	1.1023		0.745424	0.794385
EC:1.14.13.133	0.721142	0.214389		0.766414	NA
EC:1.14.13.141	4.8805	5.80316		0.0658356	0.000546781
EC:1.14.13.142	4.02685	5.0002		0.0658356	0.000910946
EC:1.14.13.148	3.9523	4.70437		0.0765685	0.00231947
EC:1.14.13.149	1.41644	1.95995		0.721049	0.0699359
EC:1.14.13.151	2.78995	3.70297		0.438262	0.0209715
EC:1.14.13.154	0.721142	0.214389		0.766414	NA
EC:1.14.13.159	0.721142	0.214389		0.766414	NA
EC:1.14.13.163	2.73634	3.30747		0.497729	0.051969
EC:1.14.13.165	-0.156474	-1.97614		0.902723	0.050289
EC:1.14.13.168	0.721142	0.214389		0.766414	NA
EC:1.14.13.170	0.721142	0.214389		0.766414	NA
EC:1.14.13.171	0.721142	0.214389		0.766414	NA
EC:1.14.13.172	-1.50339	-0.593354		0.721049	0.996773
EC:1.14.13.180	0.721142	0.214389		0.766414	NA
EC:1.14.13.181	0.721142	0.214389		0.766414	NA
EC:1.14.13.182	0.721142	0.214389		0.766414	NA
EC:1.14.13.185	0.721142	0.214389		0.766414	NA
EC:1.14.13.186	0.721142	0.214389		0.766414	NA
EC:1.14.13.188	0.721142	0.214389		0.766414	NA
EC:1.14.13.2	1.05442	1.89196		0.733861	0.198859
EC:1.14.13.20	1.77305	1.11473		0.721049	0.756314
EC:1.14.13.200	0.721142	0.214389		0.766414	NA
EC:1.14.13.22	4.88396	5.85266		0.0658356	0.000942004
EC:1.14.13.23	1.76313	2.00055		0.721049	0.329354
EC:1.14.13.25	2.51188	3.12275		0.605132	0.0632139
EC:1.14.13.40	2.64798	3.03899		0.230026	0.020095
EC:1.14.13.48	0.510521	-0.108555		0.817716	0.99915
EC:1.14.13.49	0.510521	-0.108555		0.817716	0.99915
EC:1.14.13.50	4.25838	5.08433		0.0658356	0.00113179
EC:1.14.13.59	1.46593	1.06617		0.721049	0.624725
EC:1.14.13.7	4.54785	5.46417		0.0658356	0.000616844
EC:1.14.13.70	2.07253	2.79097		0.721049	0.0695923
EC:1.14.13.72	2.02003	2.23204		0.721049	0.25313
EC:1.14.13.8	0.827161	1.78296		0.756168	0.111732
EC:1.14.13.81	-0.0567343	0.0186731		0.948536	0.99915
EC:1.14.13.82	0.794349	1.6254		0.766414	0.226874
EC:1.14.13.83	2.95803	3.56557		0.289278	0.0199074
EC:1.14.13.84	3.62011	4.48824		0.106739	0.00229442
EC:1.14.13.9	0.539179	0.714199		0.766414	0.763318
EC:1.14.13.90	0.721142	0.214389		0.766414	NA
EC:1.14.13.92	0.721142	0.214389		0.766414	NA
EC:1.14.14.1	0.910442	1.22991		0.761843	0.462627
EC:1.14.14.11	0.713015	0.663989		0.766414	0.99915
EC:1.14.14.12	3.3539	4.31546		0.164652	0.00326998
EC:1.14.14.13	0.721142	0.214389		0.766414	NA
EC:1.14.14.3	0.721142	0.214389		0.766414	NA
EC:1.14.14.5	0.110943	0.406105		0.928078	0.965376
EC:1.14.14.8	0.721142	0.214389		0.766414	NA
EC:1.14.14.9	0.765683	0.541944		0.721049	0.774813
EC:1.14.15.11	0.721142	0.214389		0.766414	NA
EC:1.14.15.12	0.456146	-0.0915551		0.789187	0.99915
EC:1.14.15.13	2.73634	3.30747		0.497729	0.051969
EC:1.14.15.3	1.12657	1.73814		0.721049	0.13897
EC:1.14.15.7	0.461041	0.325742		0.766414	0.99915
EC:1.14.15.9	0.721142	0.214389		0.766414	NA
EC:1.14.16.1	0.102862	0.263884		0.93516	0.99915
EC:1.14.16.2	0.456312	-0.0498685		0.851469	0.99915
EC:1.14.16.5	0.721142	0.214389		0.766414	NA
EC:1.14.17.3	-1.34624	-1.63476		0.721049	0.215767
EC:1.14.17.4	0.721142	0.214389		0.766414	NA
EC:1.14.18.1	0.265173	1.18825		0.875713	0.538894
EC:1.14.18.2	0.721142	0.214389		0.766414	NA
EC:1.14.18.3	-1.28741	-2.32217		0.721049	0.0684267
EC:1.14.18.6	-1.11681	-1.42146		0.721049	0.151285
EC:1.14.18.7	0.721142	0.214389		0.766414	NA
EC:1.14.19.1	-0.477072	-0.139675		0.764593	0.99915
EC:1.14.19.2	-0.230004	-0.60787		0.880368	0.922483
EC:1.14.19.20	0.0664113	0.935002		0.972754	0.787648
EC:1.14.19.3	1.50303	2.01521		0.667393	0.0544965
EC:1.14.19.8	0.721142	0.214389		0.766414	NA
EC:1.14.19.9	2.34474	3.29033		0.352373	0.00721061
EC:1.14.20.1	0.721142	0.214389		0.766414	NA
EC:1.14.20.3	0.721142	0.214389		0.766414	NA
EC:1.14.21.7	0.721142	0.214389		0.766414	NA
EC:1.14.21.9	0.721142	0.214389		0.766414	NA
EC:1.14.99.1	0.520605	0.207599		0.823996	0.99915
EC:1.14.99.29	0.721142	0.214389		0.766414	NA
EC:1.14.99.39	-1.28741	-2.32217		0.721049	0.0684267
EC:1.14.99.44	-0.682139	-1.41763		0.766414	0.597433
EC:1.14.99.46	3.56453	4.45229		0.0765685	0.00113179
EC:1.14.99.48	0.170149	-0.842842		0.913559	0.752996
EC:1.14.99.50	-1.33732	-0.544662		0.602167	0.813647
EC:1.15.1.1	-0.4887	-0.125069		0.721049	0.99915
EC:1.15.1.2	-0.0264723	0.116397		0.97134	0.99915
EC:1.16.1.1	1.09699	1.3296		0.721049	0.267439
EC:1.16.1.10	1.19404	0.210586		0.721049	0.99915
EC:1.16.1.3	0.164726	0.120472		0.941051	0.99915
EC:1.16.1.9	0.721142	0.214389		0.766414	NA
EC:1.16.3.1	-0.596314	0.0419953		0.721049	0.99915
EC:1.16.3.2	-0.564305	-0.244354		0.721049	0.965013
EC:1.16.8.1	0.721142	0.214389		0.766414	NA
EC:1.17.1.1	2.63936	3.55088		0.214709	0.00394724
EC:1.17.1.2	-0.289543	0.00903643		0.766414	0.99915
EC:1.17.1.3	0.721142	0.214389		0.766414	NA
EC:1.17.1.4	-0.517193	-0.359884		0.721049	0.79327
EC:1.17.1.8	-0.335956	0.0559163		0.721673	0.99915
EC:1.17.2.1	1.75874	2.61685		0.721049	0.0997222
EC:1.17.3.2	-1.3905	-2.27941		0.721049	0.0549577
EC:1.17.4.1	-0.553887	0.118983		0.721049	0.99915
EC:1.17.4.2	-0.440001	0.0539764		0.721049	0.99915
EC:1.17.5.1	0.721142	0.214389		0.766414	NA
EC:1.17.7.1	-0.353861	0.0672517		0.721049	0.99915
EC:1.17.7.2	0.721142	0.214389		0.766414	NA
EC:1.17.7.3	-0.353861	0.0672517		0.721049	0.99915
EC:1.17.99.1	0.646394	1.27277		0.766414	0.492371
EC:1.17.99.2	0.721142	0.214389		0.766414	NA
EC:1.17.99.6	-0.462601	0.245053		0.741071	0.99915
EC:1.18.1.1	1.65648	2.64776		0.667933	0.0161656
EC:1.18.1.2	0.141385	0.0151482		0.838551	0.99915
EC:1.18.1.3	1.43167	1.81698		0.721049	0.114455
EC:1.18.1.6	0.721142	0.214389		0.766414	NA
EC:1.18.1.7	0.0313557	0.909439		0.986148	0.812321
EC:1.18.6.1	0.20204	0.129232		0.800584	0.99915
EC:1.2.1.10	-0.0445766	0.182822		0.959458	0.99915
EC:1.2.1.11	-0.350193	0.0481941		0.721049	0.99915
EC:1.2.1.12	-0.28729	0.136824		0.766414	0.99915
EC:1.2.1.16	1.0531	1.59854		0.721049	0.0864202
EC:1.2.1.18	0.289907	0.558862		0.766414	0.673341
EC:1.2.1.19	1.11655	1.9423		0.733614	0.216915
EC:1.2.1.2	-0.179018	0.0933752		0.806878	0.99915
EC:1.2.1.20	1.05486	1.59918		0.721049	0.0864202
EC:1.2.1.21	-0.840419	-0.0166862		0.667393	0.99915
EC:1.2.1.22	-0.831074	-0.00591262		0.667911	0.99915
EC:1.2.1.24	0.0121511	0.519678		0.993193	0.989935
EC:1.2.1.26	0.721142	0.214389		0.766414	NA
EC:1.2.1.27	0.289907	0.558862		0.766414	0.673341
EC:1.2.1.28	0.518023	1.41172		0.766414	0.350967
EC:1.2.1.3	-0.217038	-0.120522		0.78515	0.99915
EC:1.2.1.31	0.721142	0.214389		0.766414	NA
EC:1.2.1.32	2.24315	3.09875		0.418736	0.0125751
EC:1.2.1.38	-0.320792	-0.0219478		0.733103	0.99915
EC:1.2.1.39	-0.0996373	-0.0729014		0.909386	0.99915
EC:1.2.1.4	-0.754177	-1.10584		0.721049	0.141112
EC:1.2.1.41	-0.327603	-0.0197315		0.723714	0.99915
EC:1.2.1.43	-0.70473	-0.974929		0.766414	0.570876
EC:1.2.1.44	0.721142	0.214389		0.766414	NA
EC:1.2.1.46	1.14867	1.17535		0.721049	0.318604
EC:1.2.1.5	0.428466	-0.211312		0.766414	0.99915
EC:1.2.1.50	0.650582	0.0303611		0.767871	0.99915
EC:1.2.1.54	4.70853	5.62996		0.0658356	0.000616844
EC:1.2.1.58	0.552514	-0.00147246		0.766414	0.99915
EC:1.2.1.59	0.72859	1.44063		0.732965	0.136979
EC:1.2.1.60	2.55329	3.42274		0.222576	0.00436493
EC:1.2.1.62	0.721142	0.214389		0.766414	NA
EC:1.2.1.65	0.721142	0.214389		0.766414	NA
EC:1.2.1.68	4.58341	5.5482		0.0658356	0.000546781
EC:1.2.1.70	-0.061232	0.258068		0.904187	0.777749
EC:1.2.1.71	0.746933	1.4845		0.766414	0.226874
EC:1.2.1.72	4.8142	5.77677		0.0658356	0.000546781
EC:1.2.1.73	4.26841	5.15951		0.0658356	0.00100874
EC:1.2.1.75	4.1194	5.01669		0.0658356	0.00100874
EC:1.2.1.76	-0.290288	-1.54909		0.826722	0.167438
EC:1.2.1.77	0.721142	0.214389		0.766414	NA
EC:1.2.1.78	1.56677	-2.3005		0.721049	0.353697
EC:1.2.1.79	1.05486	1.59918		0.721049	0.0864202
EC:1.2.1.8	0.165496	0.574281		0.866763	0.686866
EC:1.2.1.80	1.45306	1.79971		0.721049	0.267439
EC:1.2.1.81	1.37898	2.06957		0.721049	0.158738
EC:1.2.1.83	2.81504	3.39865		0.468867	0.0465229
EC:1.2.1.84	-1.18309	-1.8003		0.745424	0.371299
EC:1.2.1.85	2.24315	3.09875		0.418736	0.0125751
EC:1.2.1.86	-0.203583	0.575052		0.928241	0.99915
EC:1.2.1.87	0.724852	0.123164		0.766414	0.99915
EC:1.2.1.88	-0.376648	-0.319851		0.766414	0.93709
EC:1.2.1.89	0.721142	0.214389		0.766414	NA
EC:1.2.1.9	-0.239299	-1.21798		0.813637	0.150318
EC:1.2.1.90	0.721142	0.214389		0.766414	NA
EC:1.2.1.91	2.35303	3.17058		0.297185	0.00787502
EC:1.2.3.3	-0.146512	-0.194714		0.875713	0.99915
EC:1.2.4.1	-0.185989	-0.234361		0.824323	0.99915
EC:1.2.4.2	0.0849815	0.261029		0.926421	0.99915
EC:1.2.4.4	-0.775129	-0.781891		0.721049	0.37511
EC:1.2.5.1	-0.787478	0.26189		0.721049	0.99915
EC:1.2.7.1	-0.383993	0.00899386		0.721049	0.99915
EC:1.2.7.10	0.343585	-0.395368		0.78515	0.99915
EC:1.2.7.11	-0.626283	0.122896		0.721049	0.99915
EC:1.2.7.3	-0.613273	0.12369		0.721049	0.99915
EC:1.2.7.4	-0.0835956	-0.243641		0.906616	0.965013
EC:1.2.7.5	-0.271223	-0.731537		0.766414	0.419411
EC:1.2.7.6	-0.577741	-1.25391		0.766414	0.207648
EC:1.2.7.7	-1.08184	-2.079		0.721049	0.105131
EC:1.2.7.8	-0.484752	0.0233435		0.721049	0.99915
EC:1.2.98.1	0.913267	0.240739		0.766414	0.99915
EC:1.2.99.2	-0.104135	-0.410659		0.857022	0.516795
EC:1.2.99.5	-0.437512	-0.695159		0.766414	0.567091
EC:1.2.99.7	-0.475743	-1.01249		0.766414	0.556511
EC:1.2.99.8	1.62984	-0.757552		0.721049	0.928622
EC:1.20.1.1	3.22469	3.94073		0.230026	0.0113537
EC:1.20.4.1	0.0654388	-0.167817		0.92139	0.99915
EC:1.20.4.3	0.725993	-2.0802		0.766414	0.148997
EC:1.20.9.1	1.80604	1.17997		0.721049	0.732591
EC:1.21.1.1	0.721142	0.214389		0.766414	NA
EC:1.21.4.1	0.206617	-0.565429		0.873066	0.865504
EC:1.21.4.2	-0.0673712	0.399904		0.939993	0.849863
EC:1.21.4.4	-0.0320828	0.44429		0.972349	0.782247
EC:1.21.98.1	-0.991423	-0.916463		0.721049	0.449201
EC:1.3.1.1	-0.443238	-0.00762441		0.721049	0.99915
EC:1.3.1.10	-0.596825	0.125804		0.721049	0.99915
EC:1.3.1.101	-0.245493	0.965402		0.858783	0.492371
EC:1.3.1.104	-1.02687	-1.56985		0.721049	0.13783
EC:1.3.1.105	0.721142	0.214389		0.766414	NA
EC:1.3.1.106	0.11161	0.109249		0.893154	0.99915
EC:1.3.1.12	0.00696898	-0.207139		0.991365	0.99915
EC:1.3.1.13	0.721142	0.214389		0.766414	NA
EC:1.3.1.14	-0.34342	0.0986544		0.735888	0.99915
EC:1.3.1.19	0.721142	0.214389		0.766414	NA
EC:1.3.1.2	-1.28016	-2.14377		0.721049	0.046843
EC:1.3.1.20	-0.220928	0.248404		0.898359	0.99915
EC:1.3.1.21	1.16746	1.37676		0.721049	0.444548
EC:1.3.1.22	-0.803673	-0.666373		0.721049	0.763318
EC:1.3.1.24	1.21483	1.63688		0.721049	0.327862
EC:1.3.1.25	3.19171	3.94563		0.230026	0.0102874
EC:1.3.1.28	1.60901	2.19564		0.721049	0.0727069
EC:1.3.1.29	0.721142	0.214389		0.766414	NA
EC:1.3.1.31	0.417839	-0.287007		0.766414	0.99915
EC:1.3.1.32	-1.11143	-1.72912		0.721049	0.253768
EC:1.3.1.33	0.148404	0.719708		0.921825	0.7483
EC:1.3.1.34	1.6057	2.49277		0.668014	0.02099
EC:1.3.1.38	-0.768251	-1.07709		0.723714	0.367524
EC:1.3.1.43	-1.1731	-2.01803		0.721049	0.0801116
EC:1.3.1.44	0.495704	1.2287		0.766414	0.276508
EC:1.3.1.45	-0.842767	-1.6025		0.721049	0.0756713
EC:1.3.1.49	0.721142	0.214389		0.766414	NA
EC:1.3.1.53	0.721142	0.214389		0.766414	NA
EC:1.3.1.54	0.11161	0.109249		0.893154	0.99915
EC:1.3.1.56	-0.14158	0.692178		0.94751	0.965013
EC:1.3.1.58	0.411575	0.500091		0.862002	0.99915
EC:1.3.1.6	0.0181244	-0.296999		0.992228	0.99915
EC:1.3.1.60	0.721142	0.214389		0.766414	NA
EC:1.3.1.62	1.76337	2.02579		0.721049	0.315026
EC:1.3.1.64	0.714921	0.399088		0.766414	NA
EC:1.3.1.70	4.48524	5.33896		0.0658356	0.000942004
EC:1.3.1.72	0.0959312	-1.10993		0.965017	0.763375
EC:1.3.1.74	-1.15076	-1.55039		0.752572	0.467373
EC:1.3.1.75	3.35465	4.02842		0.178874	0.00900788
EC:1.3.1.76	0.188974	0.168327		0.766414	0.99915
EC:1.3.1.78	-0.403017	0.948565		0.79997	0.668553
EC:1.3.1.83	2.27141	2.98488		0.427474	0.0209715
EC:1.3.1.84	3.72604	4.60675		0.0734326	0.00100874
EC:1.3.1.85	0.230042	0.789455		0.875797	0.732591
EC:1.3.1.86	0.721142	0.214389		0.766414	NA
EC:1.3.1.87	2.01963	2.26948		0.721049	0.242479
EC:1.3.1.9	-0.127851	0.131654		0.836508	0.99915
EC:1.3.1.98	-0.326166	0.089376		0.744751	0.99915
EC:1.3.3.11	0.135985	0.562137		0.9241	0.893312
EC:1.3.3.14	0.721142	0.214389		0.766414	NA
EC:1.3.3.3	1.35125	2.20979		0.721049	0.0454767
EC:1.3.3.4	-0.755421	0.00812263		0.721049	0.99915
EC:1.3.3.5	1.65265	2.30569		0.721049	0.151285
EC:1.3.3.6	-1.46971	-1.97995		0.721049	0.376423
EC:1.3.4.1	-0.0949742	0.0869722		0.93113	0.99915
EC:1.3.5.1	-0.576164	0.105675		0.721049	0.99915
EC:1.3.5.2	-0.445953	-0.56085		0.744751	0.5118
EC:1.3.5.3	0.493423	0.366938		0.744751	0.871581
EC:1.3.5.4	-0.456515	0.0674522		0.721049	0.99915
EC:1.3.5.5	0.70093	0.660979		0.74639	0.7483
EC:1.3.5.6	-0.561872	-1.28713		0.766414	0.41246
EC:1.3.7.11	-0.245493	0.965402		0.858783	0.492371
EC:1.3.7.2	1.14386	1.25369		0.744751	0.602297
EC:1.3.7.3	1.14386	1.25369		0.744751	0.602297
EC:1.3.7.5	1.05676	1.50721		0.744751	0.376423
EC:1.3.7.7	2.84771	3.58739		0.17223	0.00501843
EC:1.3.7.8	-0.843612	-1.59762		0.721049	0.129502
EC:1.3.7.9	-1.03654	-1.64551		0.721049	0.253377
EC:1.3.8.1	0.372347	-0.159787		0.766414	0.99915
EC:1.3.8.10	2.95842	3.56351		0.418736	0.0358513
EC:1.3.8.11	0.721142	0.214389		0.766414	NA
EC:1.3.8.12	3.55076	4.49927		0.116835	0.00199192
EC:1.3.8.2	0.721142	0.214389		0.766414	NA
EC:1.3.8.3	0.465175	-0.059689		0.79997	0.99915
EC:1.3.8.4	2.72928	3.69912		0.214709	0.0037183
EC:1.3.8.6	0.863423	1.31418		0.721049	0.221918
EC:1.3.8.7	1.4889	2.23492		0.660776	0.0246309
EC:1.3.8.8	1.74626	2.63137		0.721049	0.0545084
EC:1.3.98.1	-0.527883	-1.11176		0.766414	0.32356
EC:1.3.99.12	-0.719855	-1.26797		0.766414	0.63956
EC:1.3.99.16	0.528959	1.21845		0.766414	0.358237
EC:1.3.99.22	-0.391613	0.0375295		0.721049	0.99915
EC:1.3.99.23	-0.378794	1.02288		0.766414	0.398433
EC:1.3.99.26	-0.392975	-0.764112		0.766414	0.376423
EC:1.3.99.27	3.58501	4.49423		0.0765685	0.00113028
EC:1.3.99.28	-0.392975	-0.764112		0.766414	0.376423
EC:1.3.99.29	-0.392975	-0.764112		0.766414	0.376423
EC:1.3.99.30	0.698662	1.67071		0.766414	0.273295
EC:1.3.99.31	-0.392975	-0.764112		0.766414	0.376423
EC:1.3.99.32	-0.581341	0.288246		0.761843	0.99915
EC:1.3.99.33	0.766899	0.0546876		0.743789	0.99915
EC:1.3.99.35	2.98858	3.73514		0.17223	0.00527583
EC:1.3.99.4	3.97422	4.93922		0.0658356	0.000910946
EC:1.3.99.5	3.27067	4.16663		0.159606	0.00312145
EC:1.3.99.8	1.24163	-0.960821		0.721049	0.77922
EC:1.4.1.1	-0.72836	-0.061455		0.679894	0.99915
EC:1.4.1.11	-0.414649	-1.29786		0.766414	0.25313
EC:1.4.1.13	-0.402299	0.108857		0.721049	0.99915
EC:1.4.1.14	-0.402299	0.108857		0.721049	0.99915
EC:1.4.1.16	-0.34056	0.153838		0.76225	0.99915
EC:1.4.1.18	0.0953195	-0.588872		0.943742	0.865925
EC:1.4.1.2	0.345557	0.757862		0.766414	0.290134
EC:1.4.1.20	-1.15357	-1.13918		0.721049	0.567757
EC:1.4.1.21	-0.198827	-0.794874		0.878264	0.667735
EC:1.4.1.23	0.0791013	0.592853		0.962012	0.928622
EC:1.4.1.24	-0.472455	-1.08577		0.766414	0.512036
EC:1.4.1.3	-0.617982	-0.692904		0.721049	0.25313
EC:1.4.1.4	-0.474748	0.10893		0.721049	0.99915
EC:1.4.1.9	0.226801	0.883738		0.836508	0.430685
EC:1.4.3.10	0.721142	0.214389		0.766414	NA
EC:1.4.3.16	-0.494673	0.111418		0.721049	0.99915
EC:1.4.3.19	0.344373	0.897036		0.766414	0.457062
EC:1.4.3.2	0.721142	0.214389		0.766414	NA
EC:1.4.3.20	0.528734	0.0237306		0.823996	NA
EC:1.4.3.21	-0.0557095	-1.59111		0.972754	0.278367
EC:1.4.3.3	-0.442889	-1.03719		0.766414	0.50099
EC:1.4.3.4	0.0535367	0.399436		0.951888	0.838566
EC:1.4.3.5	0.0183547	0.167296		0.983326	0.99915
EC:1.4.4.2	-0.616367	0.174217		0.721049	0.99915
EC:1.4.7.1	0.0859832	-0.0798576		0.904044	0.99915
EC:1.4.9.1	2.1942	3.06458		0.484651	0.0179681
EC:1.4.9.2	0.721142	0.214389		0.766414	NA
EC:1.4.99.5	0.721142	0.214389		0.766414	NA
EC:1.4.99.6	-0.260454	-0.0568255		0.846534	0.99915
EC:1.5.1.1	0.656859	-0.21073		0.767871	0.99915
EC:1.5.1.10	-0.857279	-1.03485		0.721049	0.313802
EC:1.5.1.15	0.0651853	-0.438135		0.978156	0.99915
EC:1.5.1.19	0.721142	0.214389		0.766414	NA
EC:1.5.1.2	-0.3065	0.0385107		0.744751	0.99915
EC:1.5.1.20	-0.356869	0.0292074		0.721049	0.99915
EC:1.5.1.21	3.32455	4.05569		0.209761	0.0096549
EC:1.5.1.24	1.10658	0.60028		0.721049	0.9281
EC:1.5.1.25	0.721142	0.214389		0.766414	NA
EC:1.5.1.28	0.161929	-0.205074		0.858783	0.99915
EC:1.5.1.3	-0.334988	0.0621998		0.744751	0.99915
EC:1.5.1.30	0.721142	0.214389		0.766414	NA
EC:1.5.1.33	0.273885	0.812909		0.837589	0.661488
EC:1.5.1.34	0.984774	1.50398		0.721049	0.14695
EC:1.5.1.36	1.94584	1.61908		0.721049	0.572323
EC:1.5.1.37	0.721142	0.214389		0.766414	NA
EC:1.5.1.38	-0.481389	-0.686096		0.721049	0.191077
EC:1.5.1.39	-0.724654	0.191754		0.721049	0.99915
EC:1.5.1.41	0.164726	0.120472		0.941051	0.99915
EC:1.5.1.43	0.721142	0.214389		0.766414	NA
EC:1.5.1.45	-0.154118	-0.655743		0.93516	0.962512
EC:1.5.1.47	0.721142	0.214389		0.766414	NA
EC:1.5.1.49	1.10989	0.997743		0.766414	0.85371
EC:1.5.1.5	-0.350958	0.0427704		0.721049	0.99915
EC:1.5.1.6	0.721142	0.214389		0.766414	NA
EC:1.5.1.7	-0.459773	0.122778		0.721049	0.99915
EC:1.5.1.8	-1.42287	-1.15537		0.721049	0.445352
EC:1.5.1.9	-0.753799	0.271815		0.721049	0.99915
EC:1.5.3.1	0.558683	1.04175		0.721049	0.14695
EC:1.5.3.17	4.23691	5.13136		0.0658356	0.00100874
EC:1.5.3.19	-0.1217	0.549015		0.923385	0.844406
EC:1.5.3.7	-0.548187	-0.562764		0.797448	0.99915
EC:1.5.5.1	0.867089	1.62582		0.721049	0.105693
EC:1.5.5.2	0.145499	0.421805		0.886644	0.901857
EC:1.5.8.1	4.05283	4.99647		0.0734326	0.00103099
EC:1.5.8.2	4.05283	4.99647		0.0734326	0.00103099
EC:1.5.8.3	0.721142	0.214389		0.766414	NA
EC:1.5.8.4	3.85453	4.90594		0.0765685	0.00100874
EC:1.5.98.1	0.721142	0.214389		0.766414	NA
EC:1.5.98.2	2.47919	2.54946		0.668014	0.185408
EC:1.5.99.12	0.721142	0.214389		0.766414	NA
EC:1.5.99.13	0.721142	0.214389		0.766414	NA
EC:1.5.99.14	1.56677	-2.3005		0.721049	0.353697
EC:1.5.99.15	0.721142	0.214389		0.766414	NA
EC:1.5.99.6	4.97804	5.9404		0.0658356	0.000910946
EC:1.6.1.1	0.571272	1.14366		0.766414	0.350967
EC:1.6.1.2	0.167647	0.524565		0.828116	0.581005
EC:1.6.2.2	1.44335	2.2015		0.721049	0.126472
EC:1.6.2.4	-0.101581	-0.534219		0.961176	0.99915
EC:1.6.3.1	0.721142	0.214389		0.766414	NA
EC:1.6.3.3	0.334935	-0.244322		0.850051	0.99915
EC:1.6.3.4	0.721142	0.214389		0.766414	NA
EC:1.6.5.2	0.505102	0.38011		0.744751	0.867066
EC:1.6.5.3	-0.689309	0.0635066		0.721049	0.99915
EC:1.6.5.5	0.544098	1.11633		0.766414	0.324957
EC:1.6.99.1	-0.525856	-0.568056		0.721049	0.462627
EC:1.6.99.3	-0.508853	0.0205788		0.721049	0.99915
EC:1.7.1.13	-0.42257	0.200802		0.721049	0.972821
EC:1.7.1.15	0.452033	0.983443		0.766414	0.438712
EC:1.7.1.4	0.721142	0.214389		0.766414	NA
EC:1.7.1.6	0.150157	-0.106238		0.948286	0.99915
EC:1.7.1.7	0.326279	-0.463917		0.766414	0.627415
EC:1.7.2.1	-0.390496	-0.133504		0.766414	0.99915
EC:1.7.2.2	-0.72132	0.0352783		0.721049	0.99915
EC:1.7.2.3	-0.0556739	-1.23386		0.970748	0.377939
EC:1.7.2.4	-1.00053	-0.658578		0.721049	0.725166
EC:1.7.2.5	0.293718	0.915939		0.771553	0.35896
EC:1.7.2.6	-1.21381	-0.788624		0.766414	0.99915
EC:1.7.3.3	-0.672847	-2.26381		0.753523	0.00982215
EC:1.7.7.1	-0.403353	-0.271636		0.721049	0.817336
EC:1.7.7.2	-1.07896	-0.572987		0.721049	0.871581
EC:1.7.99.1	-0.122723	-0.104346		0.858783	0.99915
EC:1.7.99.4	-0.0985464	0.396361		0.904044	0.80198
EC:1.8.1.14	0.721142	0.214389		0.766414	NA
EC:1.8.1.15	0.656859	-0.21073		0.767871	0.99915
EC:1.8.1.2	-0.192842	0.106845		0.856252	0.99915
EC:1.8.1.4	-0.566978	0.0593839		0.721049	0.99915
EC:1.8.1.7	1.07651	0.766975		0.721049	0.705363
EC:1.8.1.8	-0.608526	0.134216		0.721049	0.99915
EC:1.8.1.9	-0.338519	0.0218304		0.721049	0.99915
EC:1.8.2.1	2.88885	3.48372		0.435118	0.0410371
EC:1.8.2.2	-0.0482312	0.414507		0.97344	0.99915
EC:1.8.2.3	1.09786	-0.48968		0.766414	0.99915
EC:1.8.2.4	2.5174	3.1884		0.551894	0.0454767
EC:1.8.3.1	-0.43606	-0.00521653		0.766414	0.99915
EC:1.8.3.5	0.721142	0.214389		0.766414	NA
EC:1.8.3.6	0.721142	0.214389		0.766414	NA
EC:1.8.4.11	-0.399933	0.111614		0.721049	0.99915
EC:1.8.4.12	-0.444181	0.0997794		0.721049	0.99915
EC:1.8.4.14	0.721142	0.214389		0.766414	NA
EC:1.8.4.8	-0.275363	-0.089232		0.766414	0.99915
EC:1.8.5.2	-0.583809	-1.05752		0.723714	0.188564
EC:1.8.5.3	0.793649	0.210307		0.721049	0.99915
EC:1.8.7.1	-0.642246	-1.33517		0.733861	0.122642
EC:1.8.7.2	0.549015	0.875991		0.766414	0.763318
EC:1.8.98.1	-0.409899	-0.0804853		0.766414	0.99915
EC:1.8.98.2	0.721142	0.214389		0.766414	NA
EC:1.8.99.2	0.0174817	0.230542		0.980198	0.99915
EC:1.8.99.3	-0.891407	-1.08389		0.721049	0.444548
EC:1.8.99.5	-0.891407	-1.08389		0.721049	0.444548
EC:1.9.3.1	-0.339928	-0.201912		0.766414	0.99915
EC:1.97.1.4	-0.331187	0.0160404		0.745424	0.99915
EC:1.97.1.9	0.290272	-0.933105		0.823996	0.538635
EC:2.1.1.10	0.150528	-0.666947		0.846534	0.376423
EC:2.1.1.100	-0.516143	-0.708644		0.788042	0.94104
EC:2.1.1.101	1.54312	1.48429		0.721049	0.572439
EC:2.1.1.102	0.721142	0.214389		0.766414	NA
EC:2.1.1.103	-0.632538	0.00524006		0.766414	0.99915
EC:2.1.1.104	-0.229453	0.131064		0.846534	0.99915
EC:2.1.1.107	-0.0277547	0.3181		0.961176	0.676957
EC:2.1.1.11	2.38495	2.70567		0.488473	0.0701431
EC:2.1.1.112	0.0575827	-1.14975		0.978156	0.7483
EC:2.1.1.113	-1.08324	-0.983427		0.668014	0.269305
EC:2.1.1.12	0.721142	0.214389		0.766414	NA
EC:2.1.1.13	-0.332252	0.0351158		0.721049	0.99915
EC:2.1.1.130	-0.00650738	0.259115		0.991365	0.925185
EC:2.1.1.131	0.371125	-0.0571883		0.766414	0.99915
EC:2.1.1.132	-0.245255	0.0166265		0.766414	0.99915
EC:2.1.1.133	0.37179	-0.0649292		0.766414	0.99915
EC:2.1.1.137	0.721142	0.214389		0.766414	NA
EC:2.1.1.14	0.0858042	0.112726		0.874577	0.99915
EC:2.1.1.140	-1.40029	-1.95308		0.721049	0.125012
EC:2.1.1.141	0.721142	0.214389		0.766414	NA
EC:2.1.1.144	-0.116965	0.240365		0.90974	0.99915
EC:2.1.1.148	-0.463612	0.0606303		0.721049	0.99915
EC:2.1.1.151	-0.00650738	0.259115		0.991365	0.925185
EC:2.1.1.152	3.59134	4.38776		0.155285	0.00494177
EC:2.1.1.156	0.175993	0.902452		0.888591	0.486532
EC:2.1.1.157	0.701984	0.26384		0.744751	0.99915
EC:2.1.1.161	0.721142	0.214389		0.766414	NA
EC:2.1.1.163	-0.645727	0.113698		0.721049	0.99915
EC:2.1.1.166	2.00753	2.73764		0.584729	0.0370761
EC:2.1.1.17	-0.357939	0.676751		0.766414	0.716538
EC:2.1.1.170	-0.335837	0.0782435		0.733861	0.99915
EC:2.1.1.171	0.553608	0.134146		0.766414	0.99915
EC:2.1.1.172	0.977669	1.21713		0.721049	0.150318
EC:2.1.1.173	1.57686	2.16529		0.721049	0.0629319
EC:2.1.1.174	3.3555	4.24259		0.164652	0.00381264
EC:2.1.1.176	0.0969804	-0.0796498		0.875713	0.99915
EC:2.1.1.177	-0.324007	0.100323		0.745424	0.99915
EC:2.1.1.178	0.762721	1.09816		0.766414	0.469922
EC:2.1.1.179	-0.451146	-1.89679		0.828116	0.376423
EC:2.1.1.180	1.20132	0.303222		0.733861	0.99915
EC:2.1.1.181	0.254062	0.363087		0.800584	0.959739
EC:2.1.1.182	-0.359983	0.0447995		0.721049	0.99915
EC:2.1.1.183	0.721142	0.214389		0.766414	NA
EC:2.1.1.184	-0.369296	-0.217183		0.766414	0.99915
EC:2.1.1.185	0.117253	-0.0350437		0.857808	0.99915
EC:2.1.1.186	0.669929	0.906925		0.76225	0.493489
EC:2.1.1.187	-0.138627	0.322515		0.889256	0.99133
EC:2.1.1.188	0.721142	0.214389		0.766414	NA
EC:2.1.1.189	1.15509	-1.38257		NA	NA
EC:2.1.1.190	-0.228159	0.0428032		0.766414	0.99915
EC:2.1.1.191	-0.309428	-0.0565074		0.745424	0.99915
EC:2.1.1.192	-0.365018	0.0371051		0.721049	0.99915
EC:2.1.1.193	-0.347842	0.0987924		0.723714	0.99915
EC:2.1.1.195	-0.244379	0.00550951		0.766414	0.99915
EC:2.1.1.196	-0.224827	0.788889		0.798909	0.350967
EC:2.1.1.197	0.0784028	-0.275087		0.9241	0.964956
EC:2.1.1.198	-0.37819	0.00630463		0.721049	0.99915
EC:2.1.1.199	-0.260136	0.0145437		0.766414	0.99915
EC:2.1.1.2	0.721142	0.214389		0.766414	NA
EC:2.1.1.200	1.37208	1.97255		0.721049	0.0833831
EC:2.1.1.201	-0.645727	0.113698		0.721049	0.99915
EC:2.1.1.202	0.721142	0.214389		0.766414	NA
EC:2.1.1.204	-0.569433	-1.28269		0.766414	0.533911
EC:2.1.1.206	-0.483232	-1.09435		0.81077	0.756314
EC:2.1.1.207	0.167847	-0.0161174		0.800703	0.99915
EC:2.1.1.210	3.72963	4.63643		0.0734326	0.00100874
EC:2.1.1.213	0.721142	0.214389		0.766414	NA
EC:2.1.1.215	0.727253	0.563329		0.766414	0.99915
EC:2.1.1.216	0.727253	0.563329		0.766414	0.99915
EC:2.1.1.217	0.189792	-0.108304		0.80666	0.99915
EC:2.1.1.218	0.721142	0.214389		0.766414	NA
EC:2.1.1.219	0.605555	-1.42336		0.766414	0.277784
EC:2.1.1.220	0.605555	-1.42336		0.766414	0.277784
EC:2.1.1.221	0.721142	0.214389		0.766414	NA
EC:2.1.1.222	0.966025	1.52892		0.721049	0.151285
EC:2.1.1.223	-0.443803	0.0215738		0.721049	0.99915
EC:2.1.1.224	0.253938	-0.175304		0.809638	0.99915
EC:2.1.1.226	0.0683162	-0.186649		0.924225	0.99915
EC:2.1.1.227	0.0683162	-0.186649		0.924225	0.99915
EC:2.1.1.228	-0.344194	0.0593622		0.721673	0.99915
EC:2.1.1.229	0.721142	0.214389		0.766414	NA
EC:2.1.1.234	0.93365	0.209802		0.766414	0.99915
EC:2.1.1.235	-0.764089	-1.71215		0.766414	0.242289
EC:2.1.1.242	1.18773	1.3252		0.721049	0.376423
EC:2.1.1.243	0.721142	0.214389		0.766414	NA
EC:2.1.1.245	-0.587482	-0.33758		0.766414	0.99915
EC:2.1.1.246	-0.473787	-0.133793		0.766014	0.99915
EC:2.1.1.247	0.721142	0.214389		0.766414	NA
EC:2.1.1.248	-0.630989	0.0875174		0.766414	0.99915
EC:2.1.1.249	0.245524	-0.550103		0.809638	0.758443
EC:2.1.1.250	0.492382	0.989513		0.766414	0.309939
EC:2.1.1.251	0.721142	0.214389		0.766414	NA
EC:2.1.1.254	0.721142	0.214389		0.766414	NA
EC:2.1.1.255	0.721142	0.214389		0.766414	NA
EC:2.1.1.256	-2.13897	-2.65114		0.721049	0.165672
EC:2.1.1.257	3.91643	4.83857		0.0658356	0.000942004
EC:2.1.1.258	-0.60779	-0.322622		0.76225	0.99915
EC:2.1.1.260	-0.483232	-1.09435		0.81077	0.756314
EC:2.1.1.264	1.57686	2.16529		0.721049	0.0629319
EC:2.1.1.265	0.666294	0.687031		0.721049	0.512036
EC:2.1.1.266	1.62559	2.16307		0.721049	0.0864202
EC:2.1.1.268	-1.13645	-1.99408		0.721049	0.129502
EC:2.1.1.269	4.48499	5.39258		0.0658356	0.000910946
EC:2.1.1.271	0.37179	-0.0649292		0.766414	0.99915
EC:2.1.1.28	0.721142	0.214389		0.766414	NA
EC:2.1.1.282	0.721142	0.214389		0.766414	NA
EC:2.1.1.285	-0.423016	-0.476811		0.832559	0.99915
EC:2.1.1.288	0.456312	-0.0498685		0.851469	0.99915
EC:2.1.1.289	-0.835857	-0.0771618		0.721049	0.99915
EC:2.1.1.294	0.657781	0.594469		0.766414	0.865504
EC:2.1.1.295	1.28747	0.991612		0.721049	0.668553
EC:2.1.1.297	-0.354206	0.0385192		0.721049	0.99915
EC:2.1.1.298	2.03017	2.6333		0.542992	0.0407991
EC:2.1.1.305	0.721142	0.214389		0.766414	NA
EC:2.1.1.307	0.721142	0.214389		0.766414	NA
EC:2.1.1.313	0.721142	0.214389		0.766414	NA
EC:2.1.1.33	-0.355872	0.0584231		0.721049	0.99915
EC:2.1.1.34	-0.453986	-0.371728		0.766414	0.962624
EC:2.1.1.35	0.3736	0.637939		0.766414	0.756314
EC:2.1.1.37	-0.368811	0.0498199		0.721049	0.99915
EC:2.1.1.4	-1.3874	-1.05019		0.721049	0.627415
EC:2.1.1.41	-0.872047	-0.130244		0.721049	0.99915
EC:2.1.1.43	-0.931781	-0.595768		0.752572	0.927149
EC:2.1.1.44	-0.31791	-0.849505		0.86714	0.85371
EC:2.1.1.45	-0.330936	0.102929		0.756168	0.99915
EC:2.1.1.49	0.721142	0.214389		0.766414	NA
EC:2.1.1.5	0.721142	0.214389		0.766414	NA
EC:2.1.1.57	0.721142	0.214389		0.766414	NA
EC:2.1.1.6	0.721142	0.214389		0.766414	NA
EC:2.1.1.61	2.652	3.27167		0.250657	0.0125751
EC:2.1.1.63	-0.390801	0.141352		0.721049	0.99915
EC:2.1.1.64	0.966025	1.52892		0.721049	0.151285
EC:2.1.1.67	3.38163	4.35061		0.0837658	0.00100874
EC:2.1.1.71	-0.357939	0.676751		0.766414	0.716538
EC:2.1.1.72	-0.381676	0.0483088		0.721049	0.99915
EC:2.1.1.74	-0.32383	-0.0722282		0.766414	0.99915
EC:2.1.1.77	0.30876	0.635673		0.766414	0.641124
EC:2.1.1.79	0.396947	1.06568		0.766414	0.280666
EC:2.1.1.80	0.213297	-0.166133		0.782993	0.99915
EC:2.1.1.86	-0.115145	-0.343451		0.93516	0.99915
EC:2.1.1.90	-0.101989	-1.1644		0.926458	0.217515
EC:2.1.1.95	-1.22461	-1.57486		0.721049	0.136979
EC:2.1.1.96	0.721142	0.214389		0.766414	NA
EC:2.1.1.98	-0.968156	-1.61342		0.766414	0.360399
EC:2.1.2.1	-0.364808	0.0851923		0.721049	0.99915
EC:2.1.2.10	-0.561582	0.170244		0.721049	0.99915
EC:2.1.2.11	-0.541208	0.092061		0.721049	0.99915
EC:2.1.2.13	0.110074	-0.353269		0.880368	0.824508
EC:2.1.2.2	-0.450181	0.104851		0.721049	0.99915
EC:2.1.2.3	-0.456846	0.126403		0.721049	0.99915
EC:2.1.2.5	-0.39049	0.44301		0.766414	0.725166
EC:2.1.2.9	-0.312049	0.0839235		0.744751	0.99915
EC:2.1.3.1	-1.80051	0.0981292		0.418736	0.99915
EC:2.1.3.11	-0.767531	0.0317868		0.721049	0.99915
EC:2.1.3.12	0.721142	0.214389		0.766414	NA
EC:2.1.3.2	-0.340039	0.0621215		0.723714	0.99915
EC:2.1.3.3	0.0638242	-0.211922		0.925147	0.989935
EC:2.1.3.6	-0.742975	-0.601392		0.766414	0.925006
EC:2.1.3.7	0.714921	0.399088		0.766414	NA
EC:2.1.3.9	-0.690911	-1.2368		0.766414	0.53055
EC:2.1.4.1	3.81182	4.67519		0.0746928	0.00113179
EC:2.1.4.2	4.23691	5.13136		0.0658356	0.00100874
EC:2.10.1.1	0.0746793	-0.0817921		0.9241	0.99915
EC:2.2.1.1	-0.160715	0.0199553		0.789644	0.99915
EC:2.2.1.10	-0.689464	-1.09352		0.721049	0.0617893
EC:2.2.1.11	-1.15501	-1.78619		0.721049	0.13783
EC:2.2.1.2	0.298941	0.0422163		0.766414	0.99915
EC:2.2.1.6	-0.0929626	0.0260559		0.875713	0.99915
EC:2.2.1.7	-0.292225	0.0722057		0.766414	0.99915
EC:2.2.1.8	0.721142	0.214389		0.766414	NA
EC:2.2.1.9	-0.692017	0.152754		0.721049	0.99915
EC:2.3.1.1	0.0946445	0.0442657		0.871116	0.99915
EC:2.3.1.101	-1.27014	-1.26067		0.721049	0.493029
EC:2.3.1.102	3.48456	4.18097		0.186276	0.00950181
EC:2.3.1.109	0.891406	1.7005		0.727158	0.157112
EC:2.3.1.111	-1.46971	-1.97995		0.721049	0.376423
EC:2.3.1.117	-0.0320656	0.0252452		0.972754	0.99915
EC:2.3.1.118	-0.113941	-0.0753647		0.852438	0.99915
EC:2.3.1.12	-0.0639753	0.140689		0.939902	0.99915
EC:2.3.1.122	0.721142	0.214389		0.766414	NA
EC:2.3.1.128	0.311506	0.172243		0.766414	0.99915
EC:2.3.1.129	-0.675925	0.125804		0.721049	0.99915
EC:2.3.1.133	0.721142	0.214389		0.766414	NA
EC:2.3.1.137	0.721142	0.214389		0.766414	NA
EC:2.3.1.15	-0.0247664	-0.192916		0.969606	0.99915
EC:2.3.1.157	-0.136058	0.205456		0.823996	0.972821
EC:2.3.1.16	0.336993	0.61393		0.766414	0.718208
EC:2.3.1.164	0.721142	0.214389		0.766414	NA
EC:2.3.1.165	0.721142	0.214389		0.766414	NA
EC:2.3.1.168	-0.51499	-0.275311		0.766414	0.99915
EC:2.3.1.169	-0.551496	-0.810769		0.766414	0.643132
EC:2.3.1.174	0.270197	0.822397		0.842408	0.643132
EC:2.3.1.176	-1.47517	-0.399191		0.744751	0.99915
EC:2.3.1.178	2.33782	3.21808		0.358713	0.00925886
EC:2.3.1.179	-0.421627	-0.0220884		0.721049	0.99915
EC:2.3.1.18	0.105966	0.156727		0.923385	0.99915
EC:2.3.1.180	-0.352732	0.0510036		0.721049	0.99915
EC:2.3.1.181	-0.321341	-0.136037		0.766414	0.99915
EC:2.3.1.182	-0.777584	0.00481533		0.721049	0.99915
EC:2.3.1.183	0.298777	-0.049054		0.766414	0.99915
EC:2.3.1.184	0.501343	1.22413		0.766414	0.407236
EC:2.3.1.187	-1.43468	-1.92695		0.721049	0.0961404
EC:2.3.1.189	0.0957744	-1.82484		0.941051	0.0758522
EC:2.3.1.19	-0.472108	0.104628		0.721049	0.99915
EC:2.3.1.191	-0.608183	0.0880154		0.721049	0.99915
EC:2.3.1.193	1.65934	1.25182		0.721049	0.716926
EC:2.3.1.20	4.27034	5.22266		0.0658356	0.000616844
EC:2.3.1.200	0.721142	0.214389		0.766414	NA
EC:2.3.1.201	-0.334426	-0.120151		0.766414	0.99915
EC:2.3.1.202	0.203197	-0.906223		0.902723	0.754386
EC:2.3.1.203	0.359711	0.36189		0.766414	0.80198
EC:2.3.1.204	-0.595568	0.740492		0.766414	0.764445
EC:2.3.1.207	4.25392	5.24289		0.0658356	0.000763295
EC:2.3.1.21	0.721142	0.214389		0.766414	NA
EC:2.3.1.210	1.36154	-1.64153		NA	NA
EC:2.3.1.222	1.01373	-1.75554		NA	NA
EC:2.3.1.223	0.247861	0.619719		0.855338	0.816116
EC:2.3.1.225	0.733203	-0.481553		0.766414	0.99915
EC:2.3.1.226	0.721142	0.214389		0.766414	NA
EC:2.3.1.227	0.721142	0.214389		0.766414	NA
EC:2.3.1.228	0.721142	0.214389		0.766414	NA
EC:2.3.1.229	0.721142	0.214389		0.766414	NA
EC:2.3.1.230	0.721142	0.214389		0.766414	NA
EC:2.3.1.233	0.721142	0.214389		0.766414	NA
EC:2.3.1.234	-0.332691	0.0481862		0.721673	0.99915
EC:2.3.1.235	-1.36979	-0.63225		0.721049	0.99915
EC:2.3.1.239	0.721142	0.214389		0.766414	NA
EC:2.3.1.240	0.721142	0.214389		0.766414	NA
EC:2.3.1.241	-0.497703	0.230635		0.721049	0.965013
EC:2.3.1.242	0.462574	0.643246		0.803154	0.962624
EC:2.3.1.243	1.13834	-1.05431		NA	NA
EC:2.3.1.28	-0.544594	-0.0113022		0.721049	0.99915
EC:2.3.1.29	-0.5325	-0.090961		0.721049	0.99915
EC:2.3.1.30	-0.456939	0.0555295		0.721049	0.99915
EC:2.3.1.31	0.0327418	0.454297		0.9741	0.84774
EC:2.3.1.35	0.140539	-0.00317988		0.829302	0.99915
EC:2.3.1.37	0.159487	1.35628		0.923214	0.309939
EC:2.3.1.39	-0.393462	0.0716715		0.721049	0.99915
EC:2.3.1.4	-0.82653	-0.576383		0.766414	0.922483
EC:2.3.1.40	-0.98681	-1.3723		0.721049	0.125012
EC:2.3.1.41	-0.182712	0.713961		0.858783	0.543952
EC:2.3.1.42	0.721142	0.214389		0.766414	NA
EC:2.3.1.43	0.721142	0.214389		0.766414	NA
EC:2.3.1.46	-0.296812	0.0250178		0.766414	0.99915
EC:2.3.1.47	-0.500127	-0.316647		0.721049	0.901744
EC:2.3.1.48	-1.16944	-1.71209		0.721049	0.144274
EC:2.3.1.5	0.366195	-0.138343		0.875797	0.99915
EC:2.3.1.50	0.721142	0.214389		0.766414	NA
EC:2.3.1.51	-0.285185	0.0176114		0.76225	0.99915
EC:2.3.1.54	-0.332229	0.0425348		0.752572	0.99915
EC:2.3.1.57	-0.436388	0.0346856		0.721049	0.99915
EC:2.3.1.59	0.721142	0.214389		0.766414	NA
EC:2.3.1.60	1.13946	1.74496		0.721049	0.176034
EC:2.3.1.61	-0.129479	-0.177224		0.875713	0.99915
EC:2.3.1.65	0.387535	-0.231348		0.862002	0.99915
EC:2.3.1.7	3.57548	4.36625		0.157411	0.00507301
EC:2.3.1.74	0.721142	0.214389		0.766414	NA
EC:2.3.1.79	-0.641017	-0.0368898		0.721049	0.99915
EC:2.3.1.8	-0.300567	-0.00505069		0.766414	0.99915
EC:2.3.1.81	0.278134	-0.168421		0.776457	0.99915
EC:2.3.1.82	0.552014	0.59016		0.721049	0.510065
EC:2.3.1.86	-1.55755	-0.62124		0.721049	0.972285
EC:2.3.1.88	0.456312	-0.0498685		0.851469	0.99915
EC:2.3.1.89	-0.125026	-1.17457		0.923165	0.300474
EC:2.3.1.9	0.478261	0.388332		0.744751	0.835896
EC:2.3.1.94	0.721142	0.214389		0.766414	NA
EC:2.3.1.97	-0.426864	0.160808		0.810749	0.99915
EC:2.3.2.10	0.37734	-1.23346		0.766414	0.251687
EC:2.3.2.13	0.965002	0.117601		0.721049	0.99915
EC:2.3.2.15	0.721142	0.214389		0.766414	NA
EC:2.3.2.16	0.325988	-0.544329		0.766414	0.794385
EC:2.3.2.17	0.911826	-0.753175		0.766414	0.877232
EC:2.3.2.18	0.721142	0.214389		0.766414	NA
EC:2.3.2.19	0.721142	0.214389		0.766414	NA
EC:2.3.2.2	-0.0219079	0.191406		0.969431	0.958775
EC:2.3.2.21	0.721142	0.214389		0.766414	NA
EC:2.3.2.22	0.721142	0.214389		0.766414	NA
EC:2.3.2.23	-0.179721	-0.025938		0.925147	0.99915
EC:2.3.2.26	0.721142	0.214389		0.766414	NA
EC:2.3.2.27	0.644967	0.43754		0.766414	0.962652
EC:2.3.2.28	0.721142	0.214389		0.766414	NA
EC:2.3.2.3	-0.231599	-0.0623936		0.766414	0.99915
EC:2.3.2.4	-0.724201	-0.765057		0.766414	0.93709
EC:2.3.2.5	-0.310739	-0.00397956		0.766414	0.99915
EC:2.3.2.6	-0.511623	0.130916		0.721049	0.99915
EC:2.3.2.8	1.25494	2.10223		0.721049	0.081776
EC:2.3.3.1	0.136082	-0.123472		0.8481	0.99915
EC:2.3.3.10	-0.420413	-1.35562		0.766414	0.0864202
EC:2.3.3.13	-0.334405	-0.0369224		0.721049	0.99915
EC:2.3.3.14	-0.12831	0.428992		0.89844	0.871152
EC:2.3.3.15	0.949834	1.15577		0.721049	0.23035
EC:2.3.3.5	0.198365	0.692786		0.876691	0.756314
EC:2.3.3.8	-0.4916	-1.1421		0.766414	0.538635
EC:2.3.3.9	0.865139	1.5533		0.721049	0.165672
EC:2.4.1.1	-0.244966	-0.0322752		0.766414	0.99915
EC:2.4.1.10	0.415414	1.18015		0.789644	0.449201
EC:2.4.1.109	0.7977	-0.488724		0.721049	0.941342
EC:2.4.1.11	-0.871195	-1.12639		0.723714	0.436221
EC:2.4.1.115	0.721142	0.214389		0.766414	NA
EC:2.4.1.117	-0.185428	-0.679409		0.904187	0.8571
EC:2.4.1.12	0.494849	-0.668417		NA	NA
EC:2.4.1.129	0.287134	-0.139811		0.766414	0.99915
EC:2.4.1.13	1.28588	1.47492		0.721049	0.45236
EC:2.4.1.132	0.721142	0.214389		0.766414	NA
EC:2.4.1.133	0.366195	-0.138343		0.875797	0.99915
EC:2.4.1.14	-0.843023	-1.02682		0.754768	0.570876
EC:2.4.1.141	0.721142	0.214389		0.766414	NA
EC:2.4.1.144	0.918123	-0.0856802		NA	NA
EC:2.4.1.15	-0.763698	0.144616		0.721049	0.99915
EC:2.4.1.16	0.721142	0.214389		0.766414	NA
EC:2.4.1.161	1.0322	1.26593		0.721049	0.216915
EC:2.4.1.166	0.721142	0.214389		0.766414	NA
EC:2.4.1.173	0.249868	-1.34795		0.868166	0.367358
EC:2.4.1.175	1.43754	1.1475		0.721049	0.732591
EC:2.4.1.18	-0.309062	-0.0120187		0.76225	0.99915
EC:2.4.1.180	0.788119	-0.949941		0.766414	0.643132
EC:2.4.1.182	-0.631086	0.107146		0.721049	0.99915
EC:2.4.1.183	0.721142	0.214389		0.766414	NA
EC:2.4.1.186	0.721142	0.214389		0.766414	NA
EC:2.4.1.187	0.0830779	-0.123573		0.925147	0.99915
EC:2.4.1.19	-0.174623	0.118866		0.893745	0.99915
EC:2.4.1.198	0.721142	0.214389		0.766414	NA
EC:2.4.1.20	-0.376069	-0.0159132		0.75503	0.99915
EC:2.4.1.208	-0.105447	-0.602727		0.924303	0.716538
EC:2.4.1.21	-0.407164	0.0170522		0.721049	0.99915
EC:2.4.1.211	-0.301914	-0.422283		0.766414	0.883758
EC:2.4.1.212	-0.13283	-0.365974		0.878763	0.897379
EC:2.4.1.213	2.50588	3.08037		0.551894	0.0544965
EC:2.4.1.216	0.721142	0.214389		0.766414	NA
EC:2.4.1.217	-1.28649	-1.70582		0.721049	0.161805
EC:2.4.1.22	-0.130937	-0.748856		0.951897	0.965013
EC:2.4.1.221	0.721142	0.214389		0.766414	NA
EC:2.4.1.226	1.43754	1.1475		0.721049	0.732591
EC:2.4.1.227	-0.338775	0.072494		0.723714	0.99915
EC:2.4.1.230	-0.4796	-0.134852		0.721049	0.99915
EC:2.4.1.241	0.721142	0.214389		0.766414	NA
EC:2.4.1.242	0.721142	0.214389		0.766414	NA
EC:2.4.1.245	-0.625737	-0.00182855		0.721673	0.99915
EC:2.4.1.246	-1.23603	-2.01277		0.721049	0.0695923
EC:2.4.1.247	0.716601	-0.0182597		0.721049	0.99915
EC:2.4.1.25	-0.458801	0.0248954		0.721049	0.99915
EC:2.4.1.250	1.03991	-2.03851		NA	NA
EC:2.4.1.251	0.721142	0.214389		0.766414	NA
EC:2.4.1.252	3.55387	4.28866		0.164652	0.00681649
EC:2.4.1.255	0.324844	-0.0830506		0.880303	0.99915
EC:2.4.1.256	0.721142	0.214389		0.766414	NA
EC:2.4.1.257	0.721142	0.214389		0.766414	NA
EC:2.4.1.264	3.55387	4.28866		0.164652	0.00681649
EC:2.4.1.266	0.277571	0.855811		0.836508	0.627415
EC:2.4.1.269	-0.00897498	-0.514496		0.995594	0.99915
EC:2.4.1.276	0.714921	0.399088		0.766414	NA
EC:2.4.1.277	0.721142	0.214389		0.766414	NA
EC:2.4.1.278	0.721142	0.214389		0.766414	NA
EC:2.4.1.279	0.574817	0.675979		0.766414	0.962257
EC:2.4.1.280	0.510415	-0.293721		0.766414	0.99915
EC:2.4.1.281	-0.560171	0.042714		0.721049	0.99915
EC:2.4.1.282	0.176721	-1.02612		0.933637	0.809158
EC:2.4.1.283	0.721142	0.214389		0.766414	NA
EC:2.4.1.284	0.721142	0.214389		0.766414	NA
EC:2.4.1.285	0.721142	0.214389		0.766414	NA
EC:2.4.1.287	1.2714	1.42475		0.721049	0.216306
EC:2.4.1.288	1.31848	-0.715318		0.733861	0.99915
EC:2.4.1.289	-1.17707	-1.34683		0.76225	0.614565
EC:2.4.1.290	-1.18723	-0.70666		0.721673	0.921202
EC:2.4.1.291	0.816441	-0.956215		0.766414	0.715512
EC:2.4.1.292	-0.337294	1.49892		0.766414	0.074207
EC:2.4.1.293	0.714921	0.399088		0.766414	NA
EC:2.4.1.302	0.721142	0.214389		0.766414	NA
EC:2.4.1.303	0.721142	0.214389		0.766414	NA
EC:2.4.1.310	-0.224622	-1.10384		0.862765	0.393643
EC:2.4.1.315	-0.463749	-0.248982		0.721049	0.962512
EC:2.4.1.316	0.721142	0.214389		0.766414	NA
EC:2.4.1.317	0.721142	0.214389		0.766414	NA
EC:2.4.1.318	0.721142	0.214389		0.766414	NA
EC:2.4.1.319	0.149478	-0.0772075		0.878686	0.99915
EC:2.4.1.320	0.149478	-0.0772075		0.878686	0.99915
EC:2.4.1.321	0.689729	1.23742		0.766414	0.408284
EC:2.4.1.325	1.35308	-1.63495		NA	NA
EC:2.4.1.326	0.721142	0.214389		0.766414	NA
EC:2.4.1.327	0.721142	0.214389		0.766414	NA
EC:2.4.1.328	0.721142	0.214389		0.766414	NA
EC:2.4.1.34	0.721142	0.214389		0.766414	NA
EC:2.4.1.37	0.0276397	-0.589001		0.988417	0.99915
EC:2.4.1.38	-0.130937	-0.748856		0.951897	0.965013
EC:2.4.1.4	0.155321	-0.531964		0.876051	0.763318
EC:2.4.1.40	0.0276397	-0.589001		0.988417	0.99915
EC:2.4.1.44	0.256191	0.549597		0.877001	0.965013
EC:2.4.1.46	-0.792656	0.704876		0.766414	0.817336
EC:2.4.1.5	0.541855	-0.99335		0.766414	0.512036
EC:2.4.1.50	0.721142	0.214389		0.766414	NA
EC:2.4.1.52	-0.345695	-0.8639		0.766414	0.226874
EC:2.4.1.56	0.721142	0.214389		0.766414	NA
EC:2.4.1.57	1.40203	-2.2511		0.721049	0.307113
EC:2.4.1.58	1.36725	0.475595		0.721049	0.99915
EC:2.4.1.60	-0.442309	-0.630557		0.76225	0.448013
EC:2.4.1.64	0.758819	-0.105743		0.739634	0.99915
EC:2.4.1.7	0.767511	0.234596		0.721049	0.99915
EC:2.4.1.8	0.107802	-0.0949675		0.90773	0.99915
EC:2.4.1.80	-0.902825	-1.47693		0.766414	0.458154
EC:2.4.1.82	0.0532413	-1.16187		0.97948	0.745224
EC:2.4.1.83	-0.340034	-0.0557413		0.755801	0.99915
EC:2.4.1.87	1.13078	-0.696184		NA	NA
EC:2.4.1.90	-0.130937	-0.748856		0.951897	0.965013
EC:2.4.2.1	-0.32923	-0.0334186		0.766414	0.99915
EC:2.4.2.10	-0.22741	0.0229001		0.766414	0.99915
EC:2.4.2.12	1.58219	0.86568		0.721049	0.910056
EC:2.4.2.14	-0.440436	0.0399804		0.721049	0.99915
EC:2.4.2.17	-0.331534	-0.0148441		0.721673	0.99915
EC:2.4.2.18	-0.35504	0.0260509		0.721049	0.99915
EC:2.4.2.19	-0.499317	0.082462		0.721049	0.99915
EC:2.4.2.2	0.0464049	-0.012947		0.941051	0.99915
EC:2.4.2.21	-0.336671	0.104102		0.766414	0.99915
EC:2.4.2.22	-0.191783	0.177092		0.767104	0.99915
EC:2.4.2.26	0.721142	0.214389		0.766414	NA
EC:2.4.2.28	-0.166696	0.0883507		0.766414	0.99915
EC:2.4.2.29	-0.363437	0.0300357		0.721049	0.99915
EC:2.4.2.3	-0.56935	-0.0270581		0.721049	0.99915
EC:2.4.2.30	-0.209829	-0.229811		0.827132	0.99915
EC:2.4.2.36	0.721142	0.214389		0.766414	NA
EC:2.4.2.37	-1.16523	-1.58095		0.721049	0.141112
EC:2.4.2.4	0.898382	1.43541		0.721049	0.15039
EC:2.4.2.43	-1.39591	-2.48347		0.721049	0.0466955
EC:2.4.2.44	3.64838	4.6432		0.0864036	0.00113179
EC:2.4.2.45	0.844202	0.41531		0.766414	0.99915
EC:2.4.2.46	0.721142	0.214389		0.766414	NA
EC:2.4.2.47	0.721142	0.214389		0.766414	NA
EC:2.4.2.48	0.721142	0.214389		0.766414	NA
EC:2.4.2.49	0.721142	0.214389		0.766414	NA
EC:2.4.2.52	-0.344567	-0.248597		0.766414	0.99915
EC:2.4.2.53	0.426323	-0.578361		0.766414	0.77932
EC:2.4.2.54	0.737014	1.90712		0.767871	0.448013
EC:2.4.2.57	0.721142	0.214389		0.766414	NA
EC:2.4.2.6	1.70305	1.1461		0.721049	0.673341
EC:2.4.2.7	-0.385097	0.0592085		0.721049	0.99915
EC:2.4.2.8	-0.367786	0.0295155		0.721049	0.99915
EC:2.4.2.9	-0.368548	0.0546628		0.721049	0.99915
EC:2.4.99.1	1.37423	-1.52967		NA	NA
EC:2.4.99.12	-0.645537	0.11654		0.721049	0.99915
EC:2.4.99.13	-0.645537	0.11654		0.721049	0.99915
EC:2.4.99.14	-0.645537	0.11654		0.721049	0.99915
EC:2.4.99.15	-0.645537	0.11654		0.721049	0.99915
EC:2.4.99.16	-0.744831	-1.53666		0.721049	0.0677405
EC:2.4.99.17	-0.490809	0.0778749		0.721049	0.99915
EC:2.4.99.18	-1.47994	-1.9092		0.629128	0.0594782
EC:2.4.99.19	-1.25576	-0.674909		0.721049	0.932636
EC:2.5.1.1	-0.347174	0.0665524		0.721049	0.99915
EC:2.5.1.10	-0.347174	0.0665524		0.721049	0.99915
EC:2.5.1.101	0.81584	-1.15961		NA	NA
EC:2.5.1.105	-0.238296	0.0103645		0.766414	0.99915
EC:2.5.1.108	0.721142	0.214389		0.766414	NA
EC:2.5.1.111	0.721142	0.214389		0.766414	NA
EC:2.5.1.114	0.721142	0.214389		0.766414	NA
EC:2.5.1.115	1.29748	1.56742		0.721049	0.376423
EC:2.5.1.116	1.29748	1.56742		0.721049	0.376423
EC:2.5.1.117	0.721142	0.214389		0.766414	NA
EC:2.5.1.120	-1.03498	-0.736445		0.721049	0.56581
EC:2.5.1.15	-0.567119	0.0970697		0.721049	0.99915
EC:2.5.1.16	0.123159	0.107832		0.842408	0.99915
EC:2.5.1.17	-0.361377	0.131832		0.721049	0.99915
EC:2.5.1.18	2.11936	3.04498		0.472182	0.0128441
EC:2.5.1.19	-0.344665	0.0666034		0.721673	0.99915
EC:2.5.1.2	-2.86755	-3.38058		0.484897	0.0561229
EC:2.5.1.21	-1.15574	-1.38414		0.581907	0.0699359
EC:2.5.1.22	0.721142	0.214389		0.766414	NA
EC:2.5.1.26	1.06634	1.61791		0.721049	0.076924
EC:2.5.1.29	-0.359655	0.0612077		0.721049	0.99915
EC:2.5.1.3	-0.58076	0.0467475		0.721049	0.99915
EC:2.5.1.30	0.166412	-0.183285		0.851469	0.99915
EC:2.5.1.31	-0.346407	0.0506864		0.721673	0.99915
EC:2.5.1.32	-0.795207	-1.02216		0.721049	0.232999
EC:2.5.1.38	0.721142	0.214389		0.766414	NA
EC:2.5.1.39	-0.467386	-0.343181		0.725482	0.85371
EC:2.5.1.41	-0.216646	1.12177		0.88602	0.45236
EC:2.5.1.42	-0.43678	-0.959263		0.766414	0.256281
EC:2.5.1.43	1.56908	-2.12309		0.721049	0.398433
EC:2.5.1.44	-0.852529	-1.83453		0.766414	0.189957
EC:2.5.1.46	-0.984061	-1.69814		0.721049	0.144087
EC:2.5.1.47	-0.21909	0.0175809		0.766414	0.99915
EC:2.5.1.48	0.140569	-0.290968		0.836508	0.877232
EC:2.5.1.49	-0.403051	0.0477236		0.721049	0.99915
EC:2.5.1.54	0.109115	-0.0193682		0.860294	0.99915
EC:2.5.1.55	-0.649409	0.0930095		0.721049	0.99915
EC:2.5.1.56	0.497383	-0.442075		0.766414	0.962512
EC:2.5.1.57	-2.31042	-1.56059		NA	NA
EC:2.5.1.6	-0.352536	0.0411276		0.721049	0.99915
EC:2.5.1.60	-1.101	-1.47039		0.721049	0.322486
EC:2.5.1.61	-0.139346	0.175079		0.776904	0.965013
EC:2.5.1.62	1.82121	2.01344		0.721049	0.216306
EC:2.5.1.65	0.721142	0.214389		0.766414	NA
EC:2.5.1.66	0.721142	0.214389		0.766414	NA
EC:2.5.1.68	1.53992	-2.73886		NA	NA
EC:2.5.1.7	-0.34096	0.032692		0.721049	0.99915
EC:2.5.1.72	-0.480693	0.096969		0.721049	0.99915
EC:2.5.1.73	0.721142	0.214389		0.766414	NA
EC:2.5.1.74	-0.664781	0.122068		0.721049	0.99915
EC:2.5.1.75	-0.471941	0.109423		0.721049	0.99915
EC:2.5.1.76	-1.10723	-1.15804		0.721049	0.530913
EC:2.5.1.77	2.04347	1.90726		0.475514	0.159384
EC:2.5.1.78	-0.434472	0.102856		0.721049	0.99915
EC:2.5.1.79	0.650582	0.0303611		0.767871	0.99915
EC:2.5.1.84	-0.368011	0.92217		0.813861	0.686866
EC:2.5.1.85	-0.368011	0.92217		0.813861	0.686866
EC:2.5.1.86	0.721142	0.214389		0.766414	NA
EC:2.5.1.87	0.721142	0.214389		0.766414	NA
EC:2.5.1.89	3.98921	4.83541		0.0804032	0.00199192
EC:2.5.1.9	-0.436041	0.10759		0.721049	0.99915
EC:2.5.1.90	-0.661071	0.119381		0.721049	0.99915
EC:2.5.1.96	0.721142	0.214389		0.766414	NA
EC:2.5.1.97	0.591574	-0.536169		0.766414	0.808953
EC:2.6.1.1	-0.474719	-0.00895525		0.721049	0.99915
EC:2.6.1.100	0.0575827	-1.14975		0.978156	0.7483
EC:2.6.1.101	0.0575827	-1.14975		0.978156	0.7483
EC:2.6.1.102	0.353153	-0.974552		0.766414	0.291815
EC:2.6.1.103	2.43502	2.83274		0.570258	0.0737829
EC:2.6.1.104	0.721142	0.214389		0.766414	NA
EC:2.6.1.105	-0.934711	-1.01921		0.766414	0.7483
EC:2.6.1.106	0.721142	0.214389		0.766414	NA
EC:2.6.1.109	-0.881893	-1.26005		0.721049	0.240863
EC:2.6.1.11	-0.286569	-0.0470922		0.766414	0.99915
EC:2.6.1.13	-0.698243	-1.24003		0.723714	0.200307
EC:2.6.1.16	-0.329731	0.12203		0.727158	0.99915
EC:2.6.1.17	0.198821	-0.0329248		0.769811	0.99915
EC:2.6.1.18	3.9663	4.94493		0.0658356	0.000616844
EC:2.6.1.19	-0.279457	-0.6049		0.766414	0.297188
EC:2.6.1.2	0.239689	0.625282		0.786287	0.558712
EC:2.6.1.21	-0.0322228	0.229931		0.959458	0.922483
EC:2.6.1.22	-0.262309	-0.970194		0.766414	0.110818
EC:2.6.1.30	0.721142	0.214389		0.766414	NA
EC:2.6.1.33	0.101312	-0.332363		0.961851	0.99915
EC:2.6.1.34	-1.32669	-0.743715		0.721049	0.89385
EC:2.6.1.36	-0.514874	-1.81061		0.766414	0.156094
EC:2.6.1.37	-0.124357	0.258791		0.875713	0.989935
EC:2.6.1.4	0.0651853	-0.438135		0.978156	0.99915
EC:2.6.1.40	-1.1975	-2.21109		0.721049	0.0463103
EC:2.6.1.42	-0.369296	0.0460132		0.721049	0.99915
EC:2.6.1.44	-0.392085	-0.176691		0.766414	0.99915
EC:2.6.1.45	-0.143204	0.251328		0.906616	0.99915
EC:2.6.1.46	-1.04833	-2.13262		0.721049	0.05263
EC:2.6.1.48	3.48743	4.22332		0.17223	0.00746211
EC:2.6.1.50	0.721142	0.214389		0.766414	NA
EC:2.6.1.51	-0.143204	0.251328		0.906616	0.99915
EC:2.6.1.52	-0.313596	0.116974		0.756168	0.99915
EC:2.6.1.55	-0.26465	-0.159542		0.766414	0.99915
EC:2.6.1.57	-0.0386126	0.335806		0.955302	0.791316
EC:2.6.1.59	0.526752	-0.147209		0.766414	0.99915
EC:2.6.1.62	-0.20756	-0.271419		0.766414	0.732591
EC:2.6.1.66	0.432517	0.933198		0.766414	0.287682
EC:2.6.1.76	0.173099	0.753228		0.875713	0.572439
EC:2.6.1.77	1.59235	2.07748		0.602167	0.0473374
EC:2.6.1.78	-0.00897498	-0.514496		0.995594	0.99915
EC:2.6.1.79	-0.00897498	-0.514496		0.995594	0.99915
EC:2.6.1.81	1.17318	1.42339		0.766014	0.57625
EC:2.6.1.82	0.129966	0.263184		0.873545	0.989935
EC:2.6.1.83	-0.403023	0.0388253		0.721049	0.99915
EC:2.6.1.84	4.29319	5.21817		0.0658356	0.000616844
EC:2.6.1.85	-0.270239	0.324631		0.766414	0.813647
EC:2.6.1.86	1.59082	-0.803759		0.721049	0.965013
EC:2.6.1.87	-0.190501	-1.44311		0.92281	0.469922
EC:2.6.1.9	-0.42784	0.0174286		0.721049	0.99915
EC:2.6.1.92	0.528734	0.0237306		0.823996	NA
EC:2.6.1.93	0.721142	0.214389		0.766414	NA
EC:2.6.1.94	0.721142	0.214389		0.766414	NA
EC:2.6.1.95	0.721142	0.214389		0.766414	NA
EC:2.6.1.96	1.53862	2.32292		0.721049	0.0729618
EC:2.6.1.97	0.721142	0.214389		0.766414	NA
EC:2.6.1.98	-0.656588	-0.444442		0.721673	0.880606
EC:2.6.99.2	-0.544424	0.175309		0.755801	0.99915
EC:2.6.99.3	0.721142	0.214389		0.766414	NA
EC:2.7.1.1	-0.625977	0.525109		0.721049	0.643132
EC:2.7.1.100	0.617798	-0.727413		NA	NA
EC:2.7.1.105	0.721142	0.214389		0.766414	NA
EC:2.7.1.107	0.0486035	0.0435336		0.94716	0.99915
EC:2.7.1.11	-0.150766	-0.0785706		0.79904	0.99915
EC:2.7.1.113	1.95958	0.200353		0.721049	0.99915
EC:2.7.1.119	0.721142	0.214389		0.766414	NA
EC:2.7.1.12	-0.494454	-0.842852		0.721049	0.10748
EC:2.7.1.13	0.499083	1.30965		0.776501	0.462726
EC:2.7.1.130	-0.67408	0.104474		0.721049	0.99915
EC:2.7.1.137	0.721142	0.214389		0.766414	NA
EC:2.7.1.14	-0.0884652	0.372359		0.93516	0.954839
EC:2.7.1.144	-0.0320266	0.137564		0.968145	0.99915
EC:2.7.1.145	1.10989	0.997743		0.766414	0.85371
EC:2.7.1.146	0.848155	0.360192		0.721049	0.99915
EC:2.7.1.147	0.848155	0.360192		0.721049	0.99915
EC:2.7.1.148	-0.346488	0.0324767		0.721673	0.99915
EC:2.7.1.15	0.322324	-0.25125		0.766414	0.99915
EC:2.7.1.150	0.721142	0.214389		0.766414	NA
EC:2.7.1.154	0.721142	0.214389		0.766414	NA
EC:2.7.1.156	-0.312541	0.0857169		0.766414	0.99915
EC:2.7.1.157	-1.05844	-2.25293		0.744751	0.143681
EC:2.7.1.16	-0.600351	0.0484625		0.721049	0.99915
EC:2.7.1.161	-0.605914	-1.04956		0.766414	0.758443
EC:2.7.1.162	-0.227841	-1.87256		0.88602	0.186636
EC:2.7.1.163	0.212277	0.249024		0.803936	0.99915
EC:2.7.1.164	0.721142	0.214389		0.766414	NA
EC:2.7.1.165	-0.598155	-0.867346		0.766414	0.492371
EC:2.7.1.166	1.91306	2.05089		0.721049	0.307113
EC:2.7.1.167	-0.154468	0.0235045		0.766414	0.99915
EC:2.7.1.168	-0.454709	-0.707117		0.721049	0.221992
EC:2.7.1.169	0.721142	0.214389		0.766414	NA
EC:2.7.1.17	-0.228383	-0.171294		0.766414	0.99915
EC:2.7.1.170	0.125988	0.522459		0.88383	0.670533
EC:2.7.1.174	-0.80121	-1.30893		0.766414	0.708969
EC:2.7.1.175	1.2889	-0.645443		0.721049	0.99915
EC:2.7.1.176	-0.550997	0.00249847		0.766414	0.99915
EC:2.7.1.177	-0.797151	0.39026		0.721049	0.85371
EC:2.7.1.178	0.721142	0.214389		0.766414	NA
EC:2.7.1.179	0.721142	0.214389		0.766414	NA
EC:2.7.1.181	0.657781	0.594469		0.766414	0.865504
EC:2.7.1.182	-0.600055	0.194305		0.752572	0.99915
EC:2.7.1.184	-0.755933	-0.979121		0.751409	0.508732
EC:2.7.1.185	0.721142	0.214389		0.766414	NA
EC:2.7.1.186	0.721142	0.214389		0.766414	NA
EC:2.7.1.19	-0.180251	0.241927		0.88602	0.99915
EC:2.7.1.2	-0.58084	-0.0396421		0.721049	0.99915
EC:2.7.1.20	-0.873584	-0.637726		0.741071	0.871581
EC:2.7.1.21	-0.38988	0.0206182		0.732457	0.99915
EC:2.7.1.22	0.883328	0.307841		0.721049	0.99915
EC:2.7.1.23	-0.358055	0.0531101		0.721049	0.99915
EC:2.7.1.24	-0.350736	0.209379		0.744751	0.965013
EC:2.7.1.25	-0.373572	-0.247659		0.766414	0.99915
EC:2.7.1.26	-0.37254	-0.00723383		0.721049	0.99915
EC:2.7.1.27	0.988643	-0.721174		0.721049	0.84573
EC:2.7.1.29	0.463438	0.162848		0.766414	0.99915
EC:2.7.1.3	0.721142	0.214389		0.766414	NA
EC:2.7.1.30	0.101596	-0.068627		0.88602	0.99915
EC:2.7.1.31	-0.40548	0.109295		0.721049	0.99915
EC:2.7.1.33	-0.44622	0.00438628		0.721049	0.99915
EC:2.7.1.35	-0.436211	0.0328479		0.721049	0.99915
EC:2.7.1.36	-0.551257	-1.57917		0.766414	0.051969
EC:2.7.1.37	1.38468	1.98237		0.721049	0.0969988
EC:2.7.1.39	0.188252	0.0181493		0.778632	0.99915
EC:2.7.1.4	-0.442473	0.00535199		0.721049	0.99915
EC:2.7.1.40	-0.357683	0.041053		0.721049	0.99915
EC:2.7.1.41	0.721142	0.214389		0.766414	NA
EC:2.7.1.43	-1.09574	-1.98485		0.721049	0.0614635
EC:2.7.1.44	-0.841037	-0.136268		0.721049	0.99915
EC:2.7.1.45	-0.492275	0.0166128		0.721049	0.99915
EC:2.7.1.46	-1.40702	-2.25974		0.721049	0.15039
EC:2.7.1.47	0.721142	0.214389		0.766414	NA
EC:2.7.1.48	-0.481901	0.0446661		0.721049	0.99915
EC:2.7.1.49	-0.511268	0.0550554		0.721049	0.99915
EC:2.7.1.5	-0.418165	-0.0888282		0.721049	0.99915
EC:2.7.1.50	0.259217	-0.202919		0.766414	0.99915
EC:2.7.1.51	-0.253302	0.183657		0.783757	0.99915
EC:2.7.1.52	0.979371	-1.25749		NA	NA
EC:2.7.1.53	0.19726	-0.0403673		0.863822	0.99915
EC:2.7.1.55	-0.947813	-0.334393		0.721049	0.99915
EC:2.7.1.56	0.236013	0.0246085		0.783616	0.99915
EC:2.7.1.58	0.304241	0.673192		0.766414	0.342506
EC:2.7.1.59	1.3008	0.859123		0.721049	0.763318
EC:2.7.1.6	-0.562387	-0.0260454		0.721049	0.99915
EC:2.7.1.60	1.28904	-1.69655		NA	NA
EC:2.7.1.63	-0.64713	-1.68897		0.755801	0.0598535
EC:2.7.1.64	-0.42663	-1.30311		0.855338	0.725166
EC:2.7.1.65	0.721142	0.214389		0.766414	NA
EC:2.7.1.66	-0.0190414	-0.451892		0.97948	0.672771
EC:2.7.1.68	0.721142	0.214389		0.766414	NA
EC:2.7.1.69	0.0115875	-0.0459059		0.986108	0.99915
EC:2.7.1.71	-0.28728	0.0895905		0.766414	0.99915
EC:2.7.1.72	1.55017	1.12418		0.721049	0.669816
EC:2.7.1.73	3.30998	3.91389		0.250657	0.0179681
EC:2.7.1.74	0.448412	-0.725251		0.779142	0.877661
EC:2.7.1.76	-0.280612	-0.563213		0.872083	0.979766
EC:2.7.1.78	-0.179721	-0.025938		0.925147	0.99915
EC:2.7.1.8	3.55137	4.53412		0.0765685	0.00100874
EC:2.7.1.81	0.721142	0.214389		0.766414	NA
EC:2.7.1.83	0.513255	-0.570724		0.766414	0.794385
EC:2.7.1.85	0.721142	0.214389		0.766414	NA
EC:2.7.1.87	1.52691	-0.913212		0.721049	0.922483
EC:2.7.1.89	2.88414	3.5543		0.302734	0.0179681
EC:2.7.1.90	-0.696403	0.191223		0.721049	0.99915
EC:2.7.1.91	-0.827815	-1.8303		0.766414	0.216915
EC:2.7.1.92	0.362837	0.888913		0.766414	0.279718
EC:2.7.1.95	0.164898	0.31846		0.828116	0.897379
EC:2.7.10.1	1.88986	2.76667		0.602167	0.021614
EC:2.7.10.2	-1.19657	-2.04521		0.721049	0.114455
EC:2.7.11.1	-0.484038	0.0454485		0.721049	0.99915
EC:2.7.11.11	0.714921	0.399088		0.766414	NA
EC:2.7.11.12	0.169059	1.20437		0.93516	0.617386
EC:2.7.11.16	0.721142	0.214389		0.766414	NA
EC:2.7.11.17	-1.00361	-0.893665		0.766414	0.849863
EC:2.7.11.22	0.520605	0.207599		0.823996	0.99915
EC:2.7.11.23	0.520605	0.207599		0.823996	0.99915
EC:2.7.11.24	0.721142	0.214389		0.766414	NA
EC:2.7.11.25	0.721142	0.214389		0.766414	NA
EC:2.7.11.26	0.721142	0.214389		0.766414	NA
EC:2.7.11.5	3.69655	4.67072		0.0734326	0.000942004
EC:2.7.12.1	-0.130615	-0.0905662		0.941051	0.99915
EC:2.7.13.1	0.0920897	0.543308		0.94716	0.907911
EC:2.7.13.3	-0.196022	-0.0327127		0.766414	0.99915
EC:2.7.14.1	-0.583807	-0.462392		0.721049	0.665288
EC:2.7.2.1	-0.313701	-0.0234391		0.766414	0.99915
EC:2.7.2.11	-0.322949	-0.00278751		0.732965	0.99915
EC:2.7.2.15	0.721142	0.214389		0.766414	NA
EC:2.7.2.2	0.406361	-0.43106		0.766414	0.922483
EC:2.7.2.3	-0.396985	0.0157976		0.721049	0.99915
EC:2.7.2.4	-0.46079	0.0550367		0.721049	0.99915
EC:2.7.2.7	-0.46212	0.0324762		0.721049	0.99915
EC:2.7.2.8	-0.331021	-0.0226148		0.721758	0.99915
EC:2.7.3.2	0.721142	0.214389		0.766414	NA
EC:2.7.3.3	0.721142	0.214389		0.766414	NA
EC:2.7.3.9	0.0849075	-0.153608		0.905054	0.99915
EC:2.7.4.1	0.131635	-0.0457379		0.846534	0.99915
EC:2.7.4.14	-0.47367	0.0643232		0.721049	0.99915
EC:2.7.4.16	-0.682919	0.047963		0.721049	0.99915
EC:2.7.4.2	0.247214	-1.03477		0.826722	0.353697
EC:2.7.4.22	-0.354368	0.0425643		0.721049	0.99915
EC:2.7.4.23	2.94604	3.80558		0.284077	0.00988642
EC:2.7.4.26	0.721142	0.214389		0.766414	NA
EC:2.7.4.3	-0.365085	0.0181983		0.721049	0.99915
EC:2.7.4.6	-0.135475	0.000715133		0.794871	0.99915
EC:2.7.4.7	-0.511268	0.0550554		0.721049	0.99915
EC:2.7.4.8	-0.351771	0.0923125		0.721673	0.99915
EC:2.7.4.9	-0.371632	-0.20188		0.739634	0.99133
EC:2.7.6.1	-0.210754	0.0498285		0.766414	0.99915
EC:2.7.6.2	-0.00483561	-0.0323382		0.99337	0.99915
EC:2.7.6.3	-0.478318	0.301644		0.721049	0.871002
EC:2.7.6.5	-0.228607	0.101234		0.766414	0.99915
EC:2.7.7.1	-0.0531078	0.114255		0.948939	0.99915
EC:2.7.7.12	-0.0537507	-0.120989		0.935351	0.99915
EC:2.7.7.13	-0.534281	-0.0035647		0.721049	0.99915
EC:2.7.7.14	0.721142	0.214389		0.766414	NA
EC:2.7.7.15	-0.439314	0.474641		0.766414	0.746686
EC:2.7.7.18	-0.367311	0.0518407		0.721049	0.99915
EC:2.7.7.19	-0.375806	-0.236696		0.766414	0.99915
EC:2.7.7.2	-0.372682	-0.00743345		0.721049	0.99915
EC:2.7.7.23	0.134401	0.0509119		0.829302	0.99915
EC:2.7.7.24	-0.543637	-0.0419669		0.721049	0.99915
EC:2.7.7.27	0.194097	-0.205103		0.820302	0.99915
EC:2.7.7.3	-0.353479	0.0433662		0.721049	0.99915
EC:2.7.7.30	0.721142	0.214389		0.766414	NA
EC:2.7.7.33	-0.406526	-0.219179		0.721049	0.958775
EC:2.7.7.38	-0.60431	0.121166		0.721049	0.99915
EC:2.7.7.39	0.333675	-0.134512		0.766414	0.99915
EC:2.7.7.4	-0.259696	-0.15229		0.766414	0.99915
EC:2.7.7.41	-0.349434	0.05618		0.721049	0.99915
EC:2.7.7.42	0.58409	0.869305		0.766414	0.481226
EC:2.7.7.43	0.430636	-0.660372		0.766414	0.732591
EC:2.7.7.46	0.721142	0.214389		0.766414	NA
EC:2.7.7.47	0.539389	0.534219		0.766414	0.952412
EC:2.7.7.49	-0.475157	-0.601755		0.721049	0.422311
EC:2.7.7.52	0.721052	1.76697		0.766414	0.395856
EC:2.7.7.53	-0.855218	-1.51507		0.721049	0.0647716
EC:2.7.7.56	-0.20668	-0.0786971		0.788042	0.99915
EC:2.7.7.58	1.05329	-0.432645		0.766414	0.99915
EC:2.7.7.59	0.0523047	0.204315		0.960389	0.99915
EC:2.7.7.6	-0.307158	0.0418454		0.745424	0.99915
EC:2.7.7.60	-0.308454	0.080564		0.766414	0.99915
EC:2.7.7.61	-0.375005	-0.207321		0.766414	0.99915
EC:2.7.7.62	-0.312894	0.085325		0.766414	0.99915
EC:2.7.7.63	-0.718243	-0.0353454		0.721049	0.99915
EC:2.7.7.64	-0.0879592	-1.42967		0.968145	0.572323
EC:2.7.7.65	-0.61011	-0.524739		0.721049	0.512036
EC:2.7.7.66	1.25018	2.05811		0.721049	0.118229
EC:2.7.7.67	3.28727	4.11004		0.197757	0.00681649
EC:2.7.7.68	3.17035	3.77775		0.289278	0.0229414
EC:2.7.7.7	-0.364569	0.0357124		0.721049	0.99915
EC:2.7.7.70	-0.154468	0.0235045		0.766414	0.99915
EC:2.7.7.71	-0.919099	-0.649951		0.589353	0.419411
EC:2.7.7.72	0.192047	0.0501806		0.800584	0.99915
EC:2.7.7.73	0.00895334	0.181681		0.988417	0.99915
EC:2.7.7.74	-0.690868	-0.31652		0.766414	0.99915
EC:2.7.7.75	-0.734555	-1.29773		0.721049	0.126472
EC:2.7.7.76	-0.161703	-0.186721		0.777796	0.991931
EC:2.7.7.77	0.202383	-0.0888462		0.778632	0.99915
EC:2.7.7.8	-0.358394	0.0419779		0.721049	0.99915
EC:2.7.7.81	0.417272	0.0421775		0.766414	0.99915
EC:2.7.7.82	0.848933	-0.61674		NA	NA
EC:2.7.7.83	0.637039	-0.406502		NA	NA
EC:2.7.7.85	0.0887321	-0.187128		0.902515	0.99915
EC:2.7.7.87	-0.352556	0.0267848		0.721049	0.99915
EC:2.7.7.9	-0.104533	0.199624		0.866763	0.989935
EC:2.7.8.1	-2.52625	-0.26278		0.570664	0.99915
EC:2.7.8.11	0.721142	0.214389		0.766414	NA
EC:2.7.8.12	0.220654	0.0784666		0.826722	0.99915
EC:2.7.8.13	-0.352509	0.0726482		0.721049	0.99915
EC:2.7.8.14	0.381221	0.930171		0.766414	0.253669
EC:2.7.8.15	0.721142	0.214389		0.766414	NA
EC:2.7.8.17	0.721142	0.214389		0.766414	NA
EC:2.7.8.20	-0.631764	-0.0970643		0.721049	0.99915
EC:2.7.8.24	-0.396287	0.0739407		0.783757	0.99915
EC:2.7.8.26	-0.331895	0.0833224		0.766414	0.99915
EC:2.7.8.28	3.472	4.13898		0.214141	0.0125751
EC:2.7.8.31	0.721142	0.214389		0.766414	NA
EC:2.7.8.33	-0.283647	-0.363961		0.766414	0.63278
EC:2.7.8.34	-0.779823	-0.531342		0.745281	0.905755
EC:2.7.8.36	0.880234	-0.611903		NA	NA
EC:2.7.8.37	0.702795	1.0869		0.721049	0.194973
EC:2.7.8.38	0.721142	0.214389		0.766414	NA
EC:2.7.8.39	0.24134	-0.965259		0.909411	0.851527
EC:2.7.8.41	-0.362031	-0.257563		0.766414	0.970598
EC:2.7.8.5	-0.203645	-0.0563302		0.766414	0.99915
EC:2.7.8.6	-0.00168611	0.176542		0.996524	0.99915
EC:2.7.8.7	-0.0477279	0.168198		0.925147	0.966485
EC:2.7.8.8	-0.469328	0.153336		0.721049	0.99915
EC:2.7.9.1	-0.423145	0.0118286		0.721049	0.99915
EC:2.7.9.2	0.229698	0.21507		0.766414	0.959739
EC:2.7.9.3	0.0191613	0.291716		0.974889	0.804506
EC:2.8.1.1	0.634284	1.0985		0.744751	0.253669
EC:2.8.1.10	-0.588387	-0.00390235		0.721049	0.99915
EC:2.8.1.12	-0.0544949	0.0406074		0.954361	0.99915
EC:2.8.1.2	0.486349	1.02194		0.766414	0.309119
EC:2.8.1.6	-0.0714278	-0.0578487		0.900006	0.99915
EC:2.8.1.7	-0.181192	-0.0227385		0.766414	0.99915
EC:2.8.1.8	-0.600504	0.184883		0.721049	0.99915
EC:2.8.2.1	-0.785494	-0.698838		0.721673	0.718208
EC:2.8.2.2	2.5608	3.12231		0.581907	0.0632139
EC:2.8.2.20	0.721142	0.214389		0.766414	NA
EC:2.8.2.22	1.05137	0.249869		0.721049	0.99915
EC:2.8.2.23	0.721142	0.214389		0.766414	NA
EC:2.8.2.3	0.721142	0.214389		0.766414	NA
EC:2.8.2.30	0.721142	0.214389		0.766414	NA
EC:2.8.2.35	0.721142	0.214389		0.766414	NA
EC:2.8.2.4	0.721142	0.214389		0.766414	NA
EC:2.8.2.5	0.721142	0.214389		0.766414	NA
EC:2.8.3.1	-0.17201	0.270995		0.857808	0.99915
EC:2.8.3.10	-0.32004	-0.291171		0.766414	0.98648
EC:2.8.3.12	-0.161646	-0.0828428		0.868258	0.99915
EC:2.8.3.13	-1.56712	-2.18566		0.721049	0.222092
EC:2.8.3.15	1.49904	1.88229		0.721049	0.143023
EC:2.8.3.16	1.01534	1.65769		0.721049	0.111732
EC:2.8.3.17	0.524999	-0.17335		0.76225	0.99915
EC:2.8.3.18	-0.0123651	0.360333		0.986148	0.85371
EC:2.8.3.19	0.934154	1.76034		0.721049	0.0591689
EC:2.8.3.20	1.53144	1.89207		0.721049	0.165672
EC:2.8.3.21	0.840822	0.326838		0.733861	0.99915
EC:2.8.3.22	4.168	4.99205		0.0734326	0.00127389
EC:2.8.3.5	-0.180811	0.176854		0.838375	0.99915
EC:2.8.3.6	2.83242	3.71592		0.209761	0.00478849
EC:2.8.3.8	-0.330856	-0.873216		0.766414	0.404785
EC:2.8.3.9	-0.354839	-0.88244		0.766414	0.406453
EC:2.8.4.1	0.721142	0.214389		0.766414	NA
EC:2.8.4.2	0.721142	0.214389		0.766414	NA
EC:2.8.4.3	-0.356606	0.0393167		0.721049	0.99915
EC:2.8.4.4	-0.370322	0.0495048		0.721049	0.99915
EC:2.8.4.5	-0.389949	0.0404288		0.721049	0.99915
EC:2.9.1.1	-0.557669	-0.520658		0.721049	0.617386
EC:2.9.1.2	-0.906557	-0.139751		0.766414	0.99915
EC:3.1.1.1	-0.12862	0.339918		0.85025	0.784819
EC:3.1.1.11	-0.791252	0.00797836		0.667393	0.99915
EC:3.1.1.13	0.721142	0.214389		0.766414	NA
EC:3.1.1.15	-1.0193	-1.36466		0.721049	0.324957
EC:3.1.1.17	-0.798343	-0.935723		0.721049	0.137408
EC:3.1.1.2	2.6074	3.14138		0.570258	0.0632139
EC:3.1.1.22	1.51005	2.27355		0.721049	0.115156
EC:3.1.1.23	-1.11143	-1.72912		0.721049	0.253768
EC:3.1.1.24	0.602319	1.27335		0.766414	0.242479
EC:3.1.1.27	0.721142	0.214389		0.766414	NA
EC:3.1.1.29	-0.359103	0.0391645		0.721049	0.99915
EC:3.1.1.3	0.14006	0.33643		0.841369	0.813647
EC:3.1.1.31	0.191175	-0.379317		0.825771	0.871581
EC:3.1.1.32	0.398799	0.71112		0.766414	0.647835
EC:3.1.1.4	0.398799	0.71112		0.766414	0.647835
EC:3.1.1.41	-0.23873	-1.10185		0.766414	0.0247954
EC:3.1.1.45	-0.115055	0.415975		0.918157	0.922483
EC:3.1.1.47	-1.31542	-1.99745		0.721049	0.111732
EC:3.1.1.5	0.354104	0.0710333		0.766414	0.99915
EC:3.1.1.53	-0.730521	-0.0668971		0.721049	0.99915
EC:3.1.1.56	0.721142	0.214389		0.766414	NA
EC:3.1.1.57	3.10108	3.84254		0.25219	0.0119655
EC:3.1.1.61	0.141687	-0.265828		0.858783	0.972285
EC:3.1.1.7	-0.179721	-0.025938		0.925147	0.99915
EC:3.1.1.73	-0.0242687	0.0497193		0.97987	0.99915
EC:3.1.1.74	1.10992	0.88347		0.766414	0.922483
EC:3.1.1.75	1.90278	2.79706		0.620172	0.0242785
EC:3.1.1.8	0.721142	0.214389		0.766414	NA
EC:3.1.1.81	-0.412715	-0.328919		0.766414	0.99915
EC:3.1.1.84	0.721142	0.214389		0.766414	NA
EC:3.1.1.85	-0.322217	-0.348234		0.766414	0.877232
EC:3.1.1.89	0.929233	0.395993		0.766414	0.99915
EC:3.1.1.93	0.721142	0.214389		0.766414	NA
EC:3.1.1.95	0.721142	0.214389		0.766414	NA
EC:3.1.1.96	0.721142	0.214389		0.766414	NA
EC:3.1.11.1	2.70807	3.34702		0.469264	0.0428653
EC:3.1.11.2	-0.400371	0.0929828		0.721049	0.99915
EC:3.1.11.3	0.721142	0.214389		0.766414	NA
EC:3.1.11.5	-0.153592	-0.146581		0.779996	0.99915
EC:3.1.11.6	-0.35539	0.0481918		0.721049	0.99915
EC:3.1.12.1	-0.193294	0.27979		0.766414	0.845067
EC:3.1.13.1	0.203624	0.0914938		0.810749	0.99915
EC:3.1.13.3	-0.413978	-0.0222379		0.721049	0.99915
EC:3.1.13.4	0.721142	0.214389		0.766414	NA
EC:3.1.13.5	0.0420369	0.267658		0.967353	0.99915
EC:3.1.2.1	-0.597663	-0.586028		0.766414	0.777619
EC:3.1.2.12	2.41708	3.28791		0.274172	0.00624232
EC:3.1.2.14	-0.139216	0.97316		0.941051	0.706308
EC:3.1.2.2	0.387535	-0.231348		0.862002	0.99915
EC:3.1.2.20	-0.252055	-0.140823		0.829791	0.99915
EC:3.1.2.21	0.691989	0.0175655		0.721049	0.99915
EC:3.1.2.22	0.721142	0.214389		0.766414	NA
EC:3.1.2.23	1.06229	1.82136		0.721049	0.13783
EC:3.1.2.25	0.721142	0.214389		0.766414	NA
EC:3.1.2.26	0.842601	0.0729079		0.766414	0.99915
EC:3.1.2.28	-0.314285	-0.020496		0.766414	0.99915
EC:3.1.2.29	-1.23128	-2.02686		0.721049	0.0632139
EC:3.1.2.30	0.721142	0.214389		0.766414	NA
EC:3.1.2.4	0.721142	0.214389		0.766414	NA
EC:3.1.2.6	1.17561	1.78557		0.721049	0.0867182
EC:3.1.21.1	1.56536	2.41		0.721049	0.0473374
EC:3.1.21.2	-0.202856	-0.306743		0.766414	0.816716
EC:3.1.21.3	-0.279847	0.0554852		0.766414	0.99915
EC:3.1.21.4	-0.371051	0.0310085		0.721673	0.99915
EC:3.1.21.5	-0.34225	-0.0740292		0.766414	0.99915
EC:3.1.21.7	-0.284592	0.0915271		0.766414	0.99915
EC:3.1.22.1	1.41529	1.48433		0.721049	0.572439
EC:3.1.22.4	-0.576627	0.086024		0.721049	0.99915
EC:3.1.25.1	1.10989	0.997743		0.766414	0.85371
EC:3.1.26.11	-0.346598	0.131261		0.766414	0.99915
EC:3.1.26.12	0.84079	1.22885		0.721049	0.22322
EC:3.1.26.3	-0.344864	0.0562541		0.721049	0.99915
EC:3.1.26.4	-0.35103	0.0695809		0.721049	0.99915
EC:3.1.26.5	-0.348447	0.0672128		0.721673	0.99915
EC:3.1.26.8	-0.299891	-0.0575859		0.766414	0.99915
EC:3.1.27.1	0.856522	-0.642977		NA	NA
EC:3.1.27.3	0.0777712	-0.0146699		0.972754	0.99915
EC:3.1.27.6	0.436837	1.29811		0.807446	0.471827
EC:3.1.27.9	0.721142	0.214389		0.766414	NA
EC:3.1.3.1	-0.31185	-0.240435		0.766414	0.99915
EC:3.1.3.10	-0.29502	-0.0816298		0.766414	0.99915
EC:3.1.3.11	-0.523735	0.0809128		0.721049	0.99915
EC:3.1.3.12	-0.705899	0.182283		0.721049	0.99915
EC:3.1.3.15	-0.341884	-0.0604065		0.721673	0.99915
EC:3.1.3.16	-0.190542	0.0178578		0.766414	0.99915
EC:3.1.3.18	-0.237056	0.092884		0.766414	0.99915
EC:3.1.3.2	-0.737874	-0.0147646		0.708369	0.99915
EC:3.1.3.23	0.390261	-0.0481788		0.766014	0.99915
EC:3.1.3.25	-0.457418	-0.0102589		0.721049	0.99915
EC:3.1.3.26	-0.27265	0.100431		0.832559	0.99915
EC:3.1.3.27	-0.246484	0.331473		0.766414	0.903405
EC:3.1.3.29	0.721142	0.214389		0.766414	NA
EC:3.1.3.3	-0.434059	-0.0544595		0.721049	0.99915
EC:3.1.3.32	-0.179721	-0.025938		0.925147	0.99915
EC:3.1.3.37	-1.18423	-0.594703		0.721049	0.732591
EC:3.1.3.39	3.08697	3.69736		0.361458	0.0300763
EC:3.1.3.4	1.03988	-1.16375		NA	NA
EC:3.1.3.41	0.818414	-1.14218		0.766414	0.493904
EC:3.1.3.45	-0.602777	0.129587		0.721049	0.99915
EC:3.1.3.48	-0.324355	-0.014295		0.735888	0.99915
EC:3.1.3.5	-0.42154	0.100953		0.721049	0.99915
EC:3.1.3.57	-0.567928	-0.636563		0.794871	0.99915
EC:3.1.3.6	-0.56023	0.170499		0.721049	0.99915
EC:3.1.3.64	0.721142	0.214389		0.766414	NA
EC:3.1.3.69	0.352202	0.19024		0.872083	0.99915
EC:3.1.3.7	-0.396586	-0.011174		0.721049	0.99915
EC:3.1.3.70	0.691575	1.38617		0.766414	0.307113
EC:3.1.3.71	-0.11654	-0.817415		0.86636	0.147881
EC:3.1.3.73	-0.0888454	0.241557		0.895873	0.959739
EC:3.1.3.76	0.721142	0.214389		0.766414	NA
EC:3.1.3.77	0.406306	1.46778		0.766414	0.160798
EC:3.1.3.78	1.4152	1.40885		0.721049	0.616607
EC:3.1.3.79	0.650582	0.0303611		0.767871	0.99915
EC:3.1.3.8	0.333543	0.835639		0.778632	0.557323
EC:3.1.3.81	1.04367	-1.16944		NA	NA
EC:3.1.3.82	-0.171489	-0.153253		0.766414	0.99915
EC:3.1.3.83	-0.171489	-0.153253		0.766414	0.99915
EC:3.1.3.86	0.721142	0.214389		0.766414	NA
EC:3.1.3.87	-0.272093	-0.603258		0.837589	0.844406
EC:3.1.3.88	0.721142	0.214389		0.766414	NA
EC:3.1.3.89	0.223975	-0.28607		0.805136	0.99915
EC:3.1.3.90	0.891986	-0.51121		0.721049	0.787431
EC:3.1.3.92	0.92664	-0.103425		0.766414	0.99915
EC:3.1.3.93	-1.10041	-2.18347		0.721049	0.0473374
EC:3.1.3.95	0.721142	0.214389		0.766414	NA
EC:3.1.30.1	-1.19277	-1.17229		0.721049	0.436221
EC:3.1.31.1	-0.0912475	-0.306965		0.88602	0.815885
EC:3.1.4.1	-0.599228	-0.850659		0.776457	0.905755
EC:3.1.4.12	-1.13621	-1.2604		0.744751	0.593194
EC:3.1.4.14	-1.64469	-2.1905		0.721049	0.0756713
EC:3.1.4.16	-0.56023	0.170499		0.721049	0.99915
EC:3.1.4.17	-0.235558	-0.668372		0.873545	0.84573
EC:3.1.4.3	-0.728714	-1.18596		0.723714	0.265262
EC:3.1.4.37	-0.0219687	-0.52536		0.991365	0.99915
EC:3.1.4.4	-0.649474	-1.30454		0.767871	0.705363
EC:3.1.4.44	0.721142	0.214389		0.766414	NA
EC:3.1.4.46	-0.409139	0.013933		0.721049	0.99915
EC:3.1.4.50	0.721142	0.214389		0.766414	NA
EC:3.1.4.52	0.929233	0.395993		0.766414	0.99915
EC:3.1.4.53	-1.05065	-1.25928		0.76225	0.575385
EC:3.1.4.54	1.55394	2.18074		0.721049	0.0695923
EC:3.1.4.55	-0.758778	0.027776		0.721049	0.99915
EC:3.1.4.56	0.721142	0.214389		0.766414	NA
EC:3.1.5.1	-0.273019	0.0804058		0.766414	0.99915
EC:3.1.6.1	-0.551405	-0.222111		0.721049	0.99915
EC:3.1.6.12	-1.24241	-2.12681		0.721049	0.0544965
EC:3.1.6.13	-1.18931	-1.93797		0.721049	0.0808611
EC:3.1.6.14	-1.12969	-2.01511		0.721049	0.0562174
EC:3.1.6.2	-0.262577	-1.13923		0.878763	0.627415
EC:3.1.6.4	-0.902798	-1.68027		0.723714	0.170215
EC:3.1.6.6	-0.395578	-0.365317		0.745424	0.758443
EC:3.1.6.8	-1.12015	-1.94072		0.721049	0.076924
EC:3.1.7.2	0.700569	1.21594		0.743789	0.247179
EC:3.1.7.8	0.721142	0.214389		0.766414	NA
EC:3.1.7.9	0.721142	0.214389		0.766414	NA
EC:3.1.8.1	2.6074	3.14138		0.570258	0.0632139
EC:3.10.1.1	-1.09851	-1.57965		0.721049	0.0886581
EC:3.11.1.1	-0.527332	-0.0388861		0.744751	0.99915
EC:3.11.1.2	-0.164153	-0.0544499		0.802905	0.99915
EC:3.11.1.3	0.721142	0.214389		0.766414	NA
EC:3.13.1.1	-0.573396	0.136506		0.766414	0.99915
EC:3.13.1.3	3.04412	3.78468		0.250657	0.011115
EC:3.2.1.1	-0.525655	0.110453		0.721049	0.99915
EC:3.2.1.10	0.42442	-0.131336		0.766414	0.99915
EC:3.2.1.101	0.721142	0.214389		0.766414	NA
EC:3.2.1.11	-0.204626	1.04956		0.869693	0.382862
EC:3.2.1.113	0.721142	0.214389		0.766414	NA
EC:3.2.1.122	0.246398	0.786108		0.774592	0.341472
EC:3.2.1.123	1.91278	2.54851		0.554585	0.0315591
EC:3.2.1.130	0.721142	0.214389		0.766414	NA
EC:3.2.1.132	1.0631	1.22714		0.640313	0.100573
EC:3.2.1.135	0.31979	0.477127		0.820302	0.965013
EC:3.2.1.136	0.667913	1.59636		0.766414	0.151285
EC:3.2.1.139	-0.539524	-0.00938391		0.721049	0.99915
EC:3.2.1.14	-0.64421	0.0740311		0.721049	0.99915
EC:3.2.1.141	-0.844296	-0.735452		0.721049	0.464419
EC:3.2.1.143	-1.10429	-1.80595		0.721049	0.185408
EC:3.2.1.15	-0.601855	-1.06821		0.766414	0.692296
EC:3.2.1.150	0.721142	0.214389		0.766414	NA
EC:3.2.1.152	0.640834	-0.702495		0.766414	0.958775
EC:3.2.1.155	0.721142	0.214389		0.766414	NA
EC:3.2.1.156	-0.509384	-0.131419		0.721049	0.99915
EC:3.2.1.164	-1.44006	-2.23573		0.721049	0.13783
EC:3.2.1.165	-0.786252	-0.0984063		0.721049	0.99915
EC:3.2.1.166	3.6974	4.49372		0.134164	0.0041435
EC:3.2.1.169	-1.23596	-2.32612		0.721049	0.0616545
EC:3.2.1.17	-0.615905	0.186246		0.721049	0.99915
EC:3.2.1.170	0.164362	0.653247		0.872083	0.611631
EC:3.2.1.172	0.168276	0.476322		0.823996	0.638545
EC:3.2.1.175	0.721142	0.214389		0.766414	NA
EC:3.2.1.177	-0.731949	-0.0284205		0.667393	0.99915
EC:3.2.1.18	-0.714743	-0.66807		0.721049	0.290134
EC:3.2.1.180	0.555665	-0.300926		0.766414	0.99915
EC:3.2.1.183	-0.845188	-1.58869		0.732965	0.175141
EC:3.2.1.184	0.616431	-0.749126		0.755801	0.578058
EC:3.2.1.185	0.721142	0.214389		0.766414	NA
EC:3.2.1.187	0.721142	0.214389		0.766414	NA
EC:3.2.1.20	-0.489173	-0.0465935		0.721049	0.99915
EC:3.2.1.21	-0.544483	-0.0603551		0.721049	0.99915
EC:3.2.1.22	-0.220323	0.0709062		0.766414	0.99915
EC:3.2.1.23	-0.616599	-0.0148549		0.721049	0.99915
EC:3.2.1.24	-0.490294	0.101955		0.721049	0.99915
EC:3.2.1.25	-0.500188	0.0133029		0.721049	0.99915
EC:3.2.1.26	-0.175749	-0.0278863		0.789644	0.99915
EC:3.2.1.28	-0.45412	-0.192481		0.721049	0.99915
EC:3.2.1.3	-0.208659	-0.0298782		0.871254	0.99915
EC:3.2.1.31	-0.65748	-0.133002		0.721049	0.99915
EC:3.2.1.35	-0.142597	0.513067		0.85215	0.572323
EC:3.2.1.37	0.258192	-0.453407		0.790097	0.84573
EC:3.2.1.39	0.721142	0.214389		0.766414	NA
EC:3.2.1.4	-0.493996	-0.0357075		0.721049	0.99915
EC:3.2.1.40	-0.372339	0.0167107		0.766414	0.99915
EC:3.2.1.41	-0.562173	0.23803		0.721049	0.965013
EC:3.2.1.45	-0.818021	-0.14273		0.67474	0.99915
EC:3.2.1.46	-0.700176	1.09644		0.766414	0.492371
EC:3.2.1.50	-0.723123	0.0432394		0.721049	0.99915
EC:3.2.1.51	-0.719767	0.00208802		0.721049	0.99915
EC:3.2.1.52	-0.536532	0.00534576		0.721049	0.99915
EC:3.2.1.54	0.923642	0.883867		0.766414	0.922483
EC:3.2.1.55	-0.393414	-0.0271753		0.721049	0.99915
EC:3.2.1.58	0.956511	0.0121774		0.766414	0.99915
EC:3.2.1.6	0.721142	0.214389		0.766414	NA
EC:3.2.1.64	0.64085	1.02724		0.766414	0.810218
EC:3.2.1.65	-0.783323	0.0542695		0.721049	0.99915
EC:3.2.1.67	0.176721	-1.02612		0.933637	0.809158
EC:3.2.1.68	-0.476295	-0.934487		0.836508	0.905755
EC:3.2.1.70	-0.385913	-0.339922		0.766414	0.998153
EC:3.2.1.73	-0.220354	1.08008		0.863822	0.353697
EC:3.2.1.76	0.721142	0.214389		0.766414	NA
EC:3.2.1.78	-0.707049	0.0500576		0.679894	0.99915
EC:3.2.1.8	0.362429	-0.075036		0.766414	0.99915
EC:3.2.1.80	-0.686455	0.0941337		0.721049	0.99915
EC:3.2.1.81	1.63737	2.26521		0.721049	0.0647716
EC:3.2.1.82	0.0879399	0.462731		0.92281	0.724333
EC:3.2.1.85	-0.649032	-0.735428		0.721049	0.398433
EC:3.2.1.86	0.666199	-0.143917		0.744751	0.99915
EC:3.2.1.89	-0.521009	0.154607		0.721049	0.99915
EC:3.2.1.91	2.69636	3.65062		0.289278	0.00702118
EC:3.2.1.93	0.637219	-0.110888		0.766414	0.99915
EC:3.2.1.96	-0.753467	0.16751		0.753523	0.99915
EC:3.2.1.97	0.31746	-0.105684		0.766414	0.99915
EC:3.2.1.99	-0.602608	0.0618491		0.721049	0.99915
EC:3.2.2.1	0.702243	-0.571751		0.766414	0.899492
EC:3.2.2.16	1.75245	1.87129		0.667393	0.152736
EC:3.2.2.20	-0.594092	0.0237116		0.721049	0.99915
EC:3.2.2.21	-0.210572	0.0552569		0.766414	0.99915
EC:3.2.2.23	0.00764098	0.400979		0.98748	0.492371
EC:3.2.2.24	0.0738162	0.337228		0.942264	0.973788
EC:3.2.2.26	-1.14681	-0.963557		0.721049	0.573512
EC:3.2.2.27	-0.335825	0.135183		0.765642	0.99915
EC:3.2.2.3	0.0126161	-1.13136		0.992484	0.581728
EC:3.2.2.30	-0.265113	-0.421255		0.828709	0.965013
EC:3.2.2.4	-0.64283	-0.492874		0.721049	0.789324
EC:3.2.2.5	0.721142	0.214389		0.766414	NA
EC:3.2.2.8	0.957151	-0.604959		0.744751	0.951163
EC:3.2.2.9	-0.408949	0.0926986		0.721049	0.99915
EC:3.3.1.1	-0.126229	-0.332612		0.813861	0.65875
EC:3.3.2.1	1.73927	2.48505		0.721049	0.110818
EC:3.3.2.10	0.721142	0.214389		0.766414	NA
EC:3.3.2.12	2.35303	3.17058		0.297185	0.00787502
EC:3.3.2.13	0.721142	0.214389		0.766414	NA
EC:3.3.2.2	-0.848042	-0.66034		0.766414	0.901744
EC:3.3.2.5	-0.848042	-0.66034		0.766414	0.901744
EC:3.3.2.6	0.0921537	-0.165522		0.969606	0.99915
EC:3.3.2.8	2.20466	2.98978		0.578244	0.0310591
EC:3.3.2.9	0.365262	0.587432		0.783276	0.85371
EC:3.4.11.1	0.0910222	0.426889		0.876468	0.522763
EC:3.4.11.10	-0.8324	-0.795081		0.721049	0.382862
EC:3.4.11.14	1.86761	2.73334		0.721049	0.10748
EC:3.4.11.15	1.56677	-2.3005		0.721049	0.353697
EC:3.4.11.18	-0.414733	0.0921397		0.721049	0.99915
EC:3.4.11.19	-0.820375	-0.676186		0.667933	0.34362
EC:3.4.11.2	-0.600487	0.0521679		0.721049	0.99915
EC:3.4.11.21	-0.0200705	0.171779		0.978841	0.99915
EC:3.4.11.23	1.47444	0.78565		0.721049	0.962624
EC:3.4.11.24	1.41529	1.48433		0.721049	0.572439
EC:3.4.11.4	-0.341503	0.122396		0.76225	0.99915
EC:3.4.11.5	-0.485488	0.36117		0.721049	0.819727
EC:3.4.11.6	-1.05514	-1.32487		0.721049	0.125632
EC:3.4.11.7	0.387236	-1.27368		0.766448	0.313434
EC:3.4.11.9	-0.47935	0.0763783		0.721049	0.99915
EC:3.4.13.19	-0.137802	-0.300224		0.809953	0.77225
EC:3.4.13.21	-0.460784	-0.122459		0.744751	0.99915
EC:3.4.13.22	-0.526087	0.0435352		0.721049	0.99915
EC:3.4.13.9	0.309634	-0.179207		0.766414	0.99915
EC:3.4.14.1	0.721142	0.214389		0.766414	NA
EC:3.4.14.10	-1.25279	-2.18431		0.721049	0.0747182
EC:3.4.14.11	-0.33415	-1.64628		0.766414	0.0632139
EC:3.4.14.12	-0.0703713	-2.06996		0.969431	0.165672
EC:3.4.14.4	-0.743994	0.104689		0.721049	0.99915
EC:3.4.14.5	-0.712516	0.149542		0.721049	0.99915
EC:3.4.14.9	0.721142	0.214389		0.766414	NA
EC:3.4.15.1	-0.353181	-0.426099		0.766414	0.857383
EC:3.4.15.5	-0.745396	0.0590517		0.721049	0.99915
EC:3.4.15.6	-0.190823	-0.389431		0.800703	0.77932
EC:3.4.16.4	-0.307258	0.00830784		0.733103	0.99915
EC:3.4.16.5	1.85616	2.0454		0.721049	0.3143
EC:3.4.16.6	1.6584	1.76967		0.721049	0.42009
EC:3.4.17.11	-0.0230945	0.0493071		0.969606	0.99915
EC:3.4.17.13	-0.788537	-0.152559		0.721049	0.99915
EC:3.4.17.14	0.721142	0.214389		0.766414	NA
EC:3.4.17.18	-1.06624	-1.31998		0.766414	0.635778
EC:3.4.17.19	-0.0406878	-0.431779		0.96399	0.777749
EC:3.4.17.21	-0.727815	-1.2496		0.766414	0.632032
EC:3.4.17.22	0.721142	0.214389		0.766414	NA
EC:3.4.17.4	0.094836	0.600926		0.969431	0.99915
EC:3.4.19.1	0.955809	1.48686		0.721049	0.217962
EC:3.4.19.11	-0.144252	0.36296		0.846185	0.795785
EC:3.4.19.12	-0.220872	1.59592		0.875713	0.114872
EC:3.4.19.13	-0.0219079	0.191406		0.969431	0.958775
EC:3.4.19.14	0.721142	0.214389		0.766414	NA
EC:3.4.19.3	0.149343	0.18725		0.857808	0.99915
EC:3.4.19.5	-0.0349653	-0.00739257		0.971943	0.99915
EC:3.4.21.1	0.721142	0.214389		0.766414	NA
EC:3.4.21.10	0.651784	-0.0832654		0.766414	0.99915
EC:3.4.21.100	0.347656	0.531046		0.872083	0.99915
EC:3.4.21.101	0.156998	0.574614		0.941051	0.99915
EC:3.4.21.102	-0.572065	0.0996118		0.721049	0.99915
EC:3.4.21.105	0.629601	-0.361503		0.766414	0.99915
EC:3.4.21.107	-0.0209758	-0.262626		0.97294	0.877232
EC:3.4.21.108	-0.749675	-1.53589		0.766414	0.403212
EC:3.4.21.110	0.721142	0.214389		0.766414	NA
EC:3.4.21.116	-0.385904	-0.125923		0.766414	0.99915
EC:3.4.21.117	0.721142	0.214389		0.766414	NA
EC:3.4.21.19	-0.638903	0.60558		0.766414	0.922483
EC:3.4.21.2	0.721142	0.214389		0.766414	NA
EC:3.4.21.22	0.721142	0.214389		0.766414	NA
EC:3.4.21.26	-0.603832	-0.385578		0.721049	0.85371
EC:3.4.21.34	0.721142	0.214389		0.766414	NA
EC:3.4.21.35	0.721142	0.214389		0.766414	NA
EC:3.4.21.4	3.23082	3.80048		0.27252	0.021588
EC:3.4.21.42	0.721142	0.214389		0.766414	NA
EC:3.4.21.46	0.721142	0.214389		0.766414	NA
EC:3.4.21.50	0.414409	0.365337		0.862002	0.99915
EC:3.4.21.53	-0.456432	0.0781983		0.721049	0.99915
EC:3.4.21.59	0.721142	0.214389		0.766414	NA
EC:3.4.21.61	-0.834968	-1.35874		0.766414	0.510065
EC:3.4.21.62	-0.521885	-1.12535		0.766414	0.3143
EC:3.4.21.66	-0.32187	-0.499301		0.800584	0.922483
EC:3.4.21.68	0.721142	0.214389		0.766414	NA
EC:3.4.21.71	0.721142	0.214389		0.766414	NA
EC:3.4.21.72	1.49662	-0.600811		0.721049	0.99915
EC:3.4.21.73	0.721142	0.214389		0.766414	NA
EC:3.4.21.75	-0.483232	-1.09435		0.81077	0.756314
EC:3.4.21.80	0.721142	0.214389		0.766414	NA
EC:3.4.21.81	0.656859	-0.21073		0.767871	0.99915
EC:3.4.21.82	0.721142	0.214389		0.766414	NA
EC:3.4.21.83	0.070014	-0.6583		0.932103	0.41246
EC:3.4.21.88	0.162312	-0.120114		0.823996	0.99915
EC:3.4.21.89	-0.0828148	-0.0817395		0.902515	0.99915
EC:3.4.21.92	-0.268233	0.0122465		0.766414	0.99915
EC:3.4.21.93	-0.483232	-1.09435		0.81077	0.756314
EC:3.4.21.96	0.657038	-0.146716		0.744751	0.99915
EC:3.4.22.1	0.721142	0.214389		0.766414	NA
EC:3.4.22.10	0.721142	0.214389		0.766414	NA
EC:3.4.22.15	1.21073	0.762703		0.745424	0.959739
EC:3.4.22.36	0.721142	0.214389		0.766414	NA
EC:3.4.22.37	0.602882	-0.711974		0.766414	0.777749
EC:3.4.22.38	1.10989	0.997743		0.766414	0.85371
EC:3.4.22.4	0.58753	-0.67658		0.767287	0.991802
EC:3.4.22.40	-0.717821	0.0956553		0.721049	0.99915
EC:3.4.22.48	0.461618	0.894303		0.766414	0.597532
EC:3.4.22.68	0.748363	2.08388		0.766414	0.255261
EC:3.4.22.70	0.0994964	-0.122922		0.913559	0.99915
EC:3.4.22.8	0.721142	0.214389		0.766414	NA
EC:3.4.23.1	1.27185	1.3274		0.745424	0.663175
EC:3.4.23.3	1.4152	1.40885		0.721049	0.616607
EC:3.4.23.36	-0.347622	0.0460446		0.721049	0.99915
EC:3.4.23.4	1.27185	1.3274		0.745424	0.663175
EC:3.4.23.42	0.721142	0.214389		0.766414	NA
EC:3.4.23.43	0.355372	-0.121705		0.766414	0.99915
EC:3.4.23.48	1.76486	2.33174		0.721049	0.189952
EC:3.4.23.49	-1.644	-2.77848		0.721049	0.0305662
EC:3.4.23.5	0.995757	1.25302		0.766414	0.570876
EC:3.4.23.51	-0.94575	-2.00647		0.721049	0.0550091
EC:3.4.23.52	1.15099	0.106115		NA	NA
EC:3.4.24.11	0.721142	0.214389		0.766414	NA
EC:3.4.24.13	0.721142	0.214389		0.766414	NA
EC:3.4.24.15	-0.510501	-0.494907		0.766414	0.926386
EC:3.4.24.16	-1.25204	-2.22805		0.721049	0.0729618
EC:3.4.24.20	-1.55925	-1.55808		0.721049	0.484843
EC:3.4.24.21	0.721142	0.214389		0.766414	NA
EC:3.4.24.25	1.5105	2.38856		0.721049	0.188901
EC:3.4.24.26	0.811063	0.878276		0.766414	0.899492
[truncated: 816 more rows]

## Sheet: Supplementary S6
Supplementary Table S6. Predicted functional pathway analysis using PICRUSt2 pipeline to identify Kyoto Encyclopedia of Genes and Genomes (KEGG) orthologs in Holstein cows (n = 5) during the periparturient period
	log2 Fold Change1			FDR adjusted P-value2
KEGG ortholg3	24 vs. -3	6 vs. -3		2 vs. -3	6 vs. -3
K00001	-0.291456	-0.182856		0.753679	0.991626
K00002	-0.932823	-0.225474		0.428802	0.991626
K00003	-0.232498	-0.142759		0.821481	0.991626
K00004	0.574476	1.27265		0.641796	0.309026
K00005	-0.36923	0.423821		0.724441	0.890184
K00007	-0.147928	0.464935		0.9257	0.948641
K00008	-0.366177	-0.344731		0.724482	0.954175
K00009	-1.17929	0.100487		0.343604	0.991626
K00010	-0.870372	-0.275108		0.349503	0.966304
K00011	-1.26622	-0.305438		0.282569	0.979666
K00012	-0.775654	-0.0863171		0.410165	0.991626
K00013	-0.666668	-0.151601		0.425002	0.991626
K00014	-0.633968	-0.0851555		0.440983	0.991626
K00015	-0.358743	0.0166527		0.680481	0.998278
K00016	-0.227503	-0.0173276		0.82011	0.998278
K00018	-0.709897	-0.0471678		0.423733	0.994212
K00019	0.0270938	0.754156		0.984208	0.705221
K00020	0.235909	0.455973		0.852291	0.896581
K00021	0.381149	1.08317		0.82963	0.605891
K00022	-0.307686	-0.837638		0.884474	0.855292
K00023	0.0549764	0.766509		0.973973	0.759912
K00024	-1.05682	-0.0905195		0.322343	0.991626
K00025	0.316863	0.0507371		NA5	NA
K00027	-0.278012	-0.191561		0.783841	0.991626
K00028	-1.32002	-1.69191		0.404444	0.210013
K00029	-0.955034	0.110714		0.366421	0.991626
K00030	-0.317162	0.351101		0.780693	0.964737
K00031	-0.202004	-0.270451		0.849861	0.990065
K00032	1.93691	2.38911		0.338363	0.118601
K00033	-0.835651	-0.44453		0.395637	0.825645
K00034	-0.834633	0.16601		0.424676	0.991626
K00035	-1.30317	-0.492483		0.304333	0.834687
K00036	-0.804317	-0.326122		0.423733	0.966765
K00038	0.883016	1.68455		0.542103	0.238315
K00039	-1.23057	-1.13661		0.362804	0.359189
K00040	-0.7816	-0.231331		0.411856	0.991626
K00041	-0.940098	-0.102288		0.342916	0.991626
K00042	-0.0796715	0.451281		0.94524	0.862671
K00043	2.19171	2.76406		0.29849	0.0594734
K00045	-0.636989	-0.138669		0.578415	0.991626
K00046	-0.81783	-0.20166		0.389327	0.991626
K00048	0.542621	-0.200972		0.699122	0.991626
K00049	-0.886379	-1.0098		0.504139	0.549549
K00050	-0.168408	-0.31984		0.881489	0.959896
K00051	-1.5045	-0.912426		0.458797	0.878963
K00052	-0.672148	-0.160129		0.424561	0.991626
K00053	-0.668578	-0.122014		0.425002	0.991626
K00054	-0.431833	-0.724649		0.69833	0.632039
K00055	-0.83537	-0.601944		0.477026	0.826814
K00057	-0.769405	-0.0670213		0.407547	0.991626
K00058	-0.642865	-0.090336		0.431586	0.991626
K00059	-0.693655	-0.105127		0.423733	0.991626
K00060	-0.91887	-0.407166		0.423733	0.928494
K00061	4.42781	5.28332		0.0646643	0.00128757
K00064	-0.207841	-0.458806		0.853577	0.855985
K00065	-0.0374778	0.273053		0.976534	0.991626
K00066	-0.803143	-0.306717		0.528216	0.991626
K00067	-0.682602	-0.0588721		0.423733	0.991626
K00068	-1.08308	1.24603		0.363397	0.195976
K00069	0.316863	0.0507371		NA	NA
K00073	-1.1286	-0.694152		0.409986	0.757307
K00074	-0.242002	-0.637572		0.849861	0.737429
K00075	-0.65619	-0.048451		0.431586	0.994212
K00076	-0.43071	0.376412		0.731528	0.978275
K00077	-0.513734	-0.112428		0.534914	0.991626
K00078	-0.599117	0.0864102		0.672077	0.991627
K00081	0.316863	0.0507371		NA	NA
K00082	-1.76226	-1.0097		0.237785	0.468488
K00083	0.316863	0.0507371		NA	NA
K00086	-0.95292	-0.287254		0.375567	0.983796
K00087	-0.894825	-0.626199		0.448955	0.803928
K00088	-0.666292	-0.0806002		0.42623	0.991626
K00090	-1.29228	-0.999374		0.266218	0.283701
K00091	-0.113383	-0.449324		0.934037	0.910774
K00093	0.316863	0.0507371		NA	NA
K00094	-0.067548	-0.0877063		0.973973	0.994201
K00096	-0.738224	0.167053		0.419163	0.991626
K00097	-1.02102	-0.0188031		0.335715	0.998278
K00098	-0.397551	-0.67685		0.704567	0.629504
K00099	-0.681813	-0.0653128		0.424139	0.991626
K00100	-0.701714	0.000541649		0.423733	0.99927
K00101	1.63183	1.92386		0.355015	0.189434
K00102	-1.16885	-1.02287		0.324157	0.332174
K00103	0.617176	0.137329		NA	0.991626
K00104	-0.388627	-0.0631938		0.634878	0.991626
K00105	1.90518	2.74036		0.327868	0.0457122
K00106	-2.0634	-2.32578		0.244015	0.0462577
K00107	0.316863	0.0507371		NA	NA
K00108	1.94895	2.85083		0.307769	0.0300668
K00109	-0.639828	-0.397887		0.698001	0.991626
K00111	-0.0224541	0.00800399		0.98371	0.998278
K00112	-0.781785	0.0296669		0.564161	0.998278
K00113	-0.713082	0.103473		0.597887	0.991626
K00114	0.71127	1.60354		0.643306	0.300484
K00116	-0.0914047	0.113409		0.944348	0.991626
K00117	-0.55886	0.11094		0.675044	0.991626
K00118	-1.3583	-1.16542		0.310819	0.322513
K00121	1.35416	2.16774		0.409143	0.0875788
K00122	-0.0345068	0.626965		0.982878	0.874823
K00123	-0.650465	-0.162413		0.50605	0.991626
K00124	-0.350029	0.202354		0.743351	0.991626
K00125	-0.253089	-0.359217		0.883031	0.991626
K00126	0.260433	0.992039		0.883126	0.632118
K00127	-0.08352	0.434314		0.941359	0.865558
K00128	-0.71317	-0.287316		0.487714	0.991626
K00129	0.115399	-0.316259		0.936404	0.991626
K00130	-0.135798	0.44443		0.915952	0.901599
K00131	-0.733533	-1.24793		0.529495	0.311232
K00132	-0.447833	-0.305315		0.754932	0.991626
K00133	-0.690116	-0.0903589		0.423733	0.991626
K00134	-0.618097	-0.00421505		0.451836	0.998278
K00135	0.842818	1.46729		0.496825	0.235871
K00137	1.05232	1.93316		0.500449	0.194703
K00138	1.4062	2.35414		0.409143	0.0672912
K00139	0.0395528	0.231088		NA	0.991626
K00140	-0.0954353	0.390391		0.943293	0.953343
K00141	0.309397	1.28432		0.842907	0.338355
K00145	-0.6563	-0.148687		0.427973	0.991626
K00146	-0.541052	-0.219253		0.599954	0.991626
K00147	-0.651293	-0.140976		0.427973	0.991626
K00148	0.952536	1.0847		0.430576	0.43123
K00150	0.422683	1.2798		0.748841	0.312138
K00151	2.4	3.27632		0.243653	0.0112171
K00152	0.316863	0.0507371		NA	NA
K00153	2.9578	3.80955		0.167008	0.00715137
K00154	4.65264	5.58536		0.0514513	0.000570797
K00156	-1.26407	0.166445		0.346982	0.991626
K00158	-0.504242	-0.309792		0.599235	0.971679
K00161	-0.853939	-0.825818		0.421247	0.470987
K00162	-0.760982	-0.761635		0.433874	0.532878
K00163	0.658542	1.19266		0.60628	0.405481
K00164	-0.291951	0.115127		0.806358	0.991626
K00166	-1.44966	-0.907382		0.262296	0.463856
K00167	-1.5004	-0.875299		0.254165	0.500013
K00169	-0.892186	-0.254629		0.428021	0.991626
K00170	-0.910022	-0.259689		0.425981	0.991626
K00171	-0.861436	-0.277026		0.440654	0.991626
K00172	-0.91283	-0.225108		0.430576	0.991626
K00174	-1.00913	-0.0532184		0.332508	0.994201
K00175	-0.981584	-0.0217044		0.338366	0.998278
K00176	-0.94309	-0.0353312		0.346982	0.994821
K00177	-0.940008	-0.0366968		0.349304	0.994821
K00179	-0.886791	-0.150121		0.359221	0.991626
K00180	-0.885257	-0.150011		0.360737	0.991626
K00183	0.482317	0.064758		NA	0.994518
K00184	-1.51616	-1.59455		0.316587	0.182047
K00185	-1.54998	-1.62073		0.310117	0.177745
K00186	-1.66812	-1.84028		0.369319	0.257626
K00187	-1.67207	-1.8052		0.36996	0.278178
K00188	-1.7906	-2.67418		0.322343	0.035033
K00189	-0.950247	-1.15218		0.463182	0.446089
K00192	-2.05097	-1.41391		0.305675	0.402429
K00193	0.316863	0.0507371		NA	NA
K00194	-1.15951	-0.442987		0.399908	0.948641
K00195	0.316863	0.0507371		NA	NA
K00196	-0.465968	-0.411075		0.654533	0.912654
K00197	-1.18429	-0.457148		0.393677	0.940665
K00198	-0.474953	-0.360759		0.618939	0.933547
K00200	-1.93837	-1.3442		0.308106	0.480082
K00201	-1.81438	-1.31391		0.332246	0.48712
K00202	-1.85648	-1.50857		0.305675	0.350331
K00203	-0.730503	-0.884164		0.63261	0.722679
K00204	0.316863	0.0507371		NA	NA
K00205	-0.237466	0.213048		0.867554	0.991626
K00207	-1.92901	-2.24738		0.238523	0.0345304
K00208	-1.04327	-0.0738954		0.347602	0.991626
K00209	0.261116	1.10465		0.863978	0.469278
K00210	-1.15402	-0.473468		0.376426	0.906906
K00211	0.316863	0.0507371		NA	NA
K00213	-0.650297	-1.38891		0.700274	0.487733
K00214	0.899927	1.46373		0.533117	0.319515
K00215	-0.673548	-0.0826478		0.424561	0.991626
K00216	1.53659	2.17621		0.349402	0.075179
K00217	-1.72648	-1.85411		0.293181	0.118601
K00218	-0.151071	0.560723		0.91677	0.830906
K00219	1.3771	2.31148		0.407463	0.0651066
K00220	-1.86143	-2.06482		0.275305	0.0857328
K00221	2.86641	3.5404		0.233368	0.0212565
K00222	4.42781	5.28332		0.0646643	0.00128757
K00226	-1.13259	-1.23777		0.423733	0.383714
K00227	-0.362495	0.783724		0.852312	0.839618
K00228	1.14311	2.05101		0.430576	0.107037
K00230	0.183788	0.217264		0.870754	0.991626
K00231	-1.13871	-0.144551		0.303182	0.991626
K00232	-1.74654	-2.01665		0.376426	0.233765
K00239	-0.918144	-0.043991		0.345833	0.994389
K00240	-0.96581	-0.0628051		0.336391	0.991626
K00241	-1.07573	-0.0572982		0.322343	0.993701
K00242	2.05335	2.88577		0.282569	0.0227186
K00243	-0.64155	0.0124384		0.449366	0.998278
K00244	0.16001	-0.447329		0.909428	0.928275
K00245	0.42589	0.186724		0.738011	0.991626
K00246	1.64889	1.40257		0.382807	0.49231
K00247	1.56087	1.00932		0.423733	0.759912
K00248	0.125635	-0.197396		0.919657	0.991626
K00249	1.24655	2.03128		0.418889	0.0940546
K00252	0.490121	1.0864		0.725719	0.500013
K00253	2.62357	3.5766		0.227024	0.00901817
K00254	-0.920599	-0.695129		0.406254	0.610085
K00255	1.52846	2.52005		0.380494	0.0447566
K00256	-0.036969	0.728075		0.981643	0.800613
K00257	0.0506674	0.83906		0.974057	0.648665
K00259	-1.1475	-0.190334		0.286364	0.991626
K00260	-0.21682	0.134861		0.842852	0.991626
K00261	-1.06518	-0.772874		0.322343	0.480062
K00262	-0.826297	-0.042316		0.384796	0.994414
K00263	-0.137079	0.713866		0.925345	0.730988
K00264	-2.0077	-2.31718		0.226791	0.0309654
K00265	-1.05695	-0.0652159		0.32944	0.991626
K00266	-0.622864	-0.00540079		0.453709	0.998278
K00270	-1.68437	-1.1954		0.332246	0.4829
K00271	-0.256282	0.448458		0.885003	0.983796
K00273	-0.84711	-1.05051		0.466133	0.432948
K00274	-0.340913	0.250916		0.761849	0.991626
K00275	-0.33966	0.0292061		0.762773	0.997907
K00276	-0.514357	-1.46268		0.763288	0.414849
K00278	-0.856115	-0.038083		0.36996	0.994518
K00279	0.316863	0.0507371		NA	NA
K00280	0.316863	0.0507371		NA	NA
K00281	-1.00832	-0.613651		0.423733	0.793191
K00282	-0.992865	0.0502592		0.338363	0.994212
K00283	-0.994609	0.0628728		0.337834	0.991627
K00284	-0.169031	-0.17204		0.876217	0.991626
K00285	-0.0552243	0.64821		0.973908	0.797855
K00286	-0.631398	-0.0834667		0.440983	0.991626
K00287	-0.677672	-0.0839785		0.425693	0.991626
K00288	-0.940029	-0.92193		NA	0.754863
K00289	0.316863	0.0507371		NA	NA
K00290	-0.797396	-0.0264618		0.398318	0.997133
K00293	-1.36718	-1.1766		0.330024	0.352047
K00294	-1.45956	-1.17789		0.354691	0.480887
K00295	-0.352366	-0.617124		NA	0.954175
K00296	0.316863	0.0507371		NA	NA
K00297	-0.694476	-0.102717		0.423733	0.991626
K00298	0.888376	0.556394		0.461512	0.879534
K00299	-0.811688	-0.963606		0.420855	0.308757
K00301	0.265353	0.430107		0.850836	0.950728
K00302	-0.166535	0.671423		0.91215	0.791579
K00303	0.0325795	0.511563		0.9772	0.764548
K00304	3.13248	4.15047		0.132387	0.00297258
K00305	3.3987	4.40529		0.102043	0.00198661
K00306	-0.635268	-0.478603		0.708382	0.980568
K00311	0.523917	1.39551		0.714598	0.319976
K00313	-1.12544	-0.373664		0.350452	0.952962
K00314	0.316863	0.0507371		NA	NA
K00315	3.7859	4.8505		0.0894527	0.00176851
K00316	5.12691	6.05374		0.0514513	0.000570797
K00317	4.04281	4.98946		0.0826055	0.00163428
K00318	-1.13378	-1.13028		0.423733	0.461109
K00319	0.316863	0.0507371		NA	NA
K00320	2.68267	2.77534		0.262296	0.103876
K00322	0.209923	0.931165		0.896561	0.625233
K00323	0.316863	0.0507371		NA	NA
K00324	-0.235884	0.316185		0.836627	0.978348
K00325	-0.162048	0.344393		0.89045	0.954175
K00326	1.22457	2.05042		0.427505	0.12405
K00327	0.316863	0.0507371		NA	NA
K00329	0.316863	0.0507371		NA	NA
K00330	-1.13094	-0.0866367		0.299643	0.991626
K00331	-1.13925	-0.115111		0.29849	0.991626
K00332	-1.4436	-1.05932		0.291982	0.408785
K00333	-1.44795	-1.19997		0.305675	0.342935
K00334	-0.986667	-0.54182		0.386697	0.796974
K00335	-0.888108	-0.532473		0.411557	0.782825
K00336	-0.62298	-0.332561		0.44919	0.915675
K00337	-1.13445	-0.0968333		0.29849	0.991626
K00338	-1.11311	-0.0988221		0.300713	0.991626
K00339	-1.13406	-0.100341		0.29849	0.991626
K00340	-1.13816	-0.107096		0.29849	0.991626
K00341	-1.13275	-0.109915		0.301572	0.991626
K00342	-1.15006	-0.129589		0.294421	0.991626
K00343	-1.14859	-0.11705		0.294421	0.991626
K00344	0.231463	0.938357		0.882188	0.578734
K00346	-1.01179	-0.0118031		0.338854	0.998278
K00347	-1.019	-0.0178942		0.338363	0.998278
K00348	-1.01498	-0.030647		0.338366	0.996707
K00349	-1.01975	-0.0320998		0.338363	0.996398
K00350	-1.01627	-0.0317608		0.338366	0.996398
K00351	-1.00867	-0.0156482		0.340284	0.998278
K00354	-0.840265	-0.633688		0.365497	0.516364
K00355	-0.00467679	0.161066		0.995193	0.991626
K00356	-1.45318	-0.855229		0.285519	0.548037
K00360	1.33722	-0.282344		0.431384	0.991626
K00362	0.506435	1.21175		0.723597	0.422944
K00363	-0.425502	0.278303		0.769436	0.991626
K00364	-0.0410098	-0.549042		0.973973	0.743578
K00365	-1.14211	-2.31066		0.38308	0.0140964
K00366	-0.787047	-0.379824		0.407214	0.881872
K00367	-1.62872	-0.615513		0.310117	0.865558
K00368	-1.25827	-0.922286		0.290645	0.402429
K00370	-0.489093	0.51431		0.681118	0.879206
K00371	-0.412474	0.545608		0.724303	0.830906
K00372	-0.799644	-0.323726		0.461448	0.991136
K00373	0.152393	1.21139		0.91215	0.298986
K00374	0.0441512	1.05082		0.974376	0.389266
K00375	-0.0835865	-0.0757509		0.939066	0.991626
K00376	-1.4531	-0.906985		0.317234	0.567473
K00380	-1.13848	-0.751816		0.342916	0.592563
K00381	0.0902949	0.800541		0.956571	0.705154
K00382	-0.963029	-0.0985506		0.339748	0.991626
K00383	1.02015	0.809032		0.43361	0.703401
K00384	-0.68793	-0.121772		0.423733	0.991626
K00385	-0.668922	-0.502652		0.554965	0.887203
K00387	-0.815186	-0.153311		0.503127	0.991626
K00389	-0.513967	-0.807939		0.587569	0.477852
K00390	-0.674653	-0.254381		0.482944	0.991626
K00392	-1.20276	-1.38291		0.3797	0.249724
K00394	-0.193183	0.141925		0.852595	0.991626
K00395	-0.266989	0.113396		0.789185	0.991626
K00399	0.316863	0.0507371		NA	NA
K00400	0.316863	0.0507371		NA	NA
K00401	0.316863	0.0507371		NA	NA
K00402	0.316863	0.0507371		NA	NA
K00404	-0.188648	0.523808		0.905797	0.916086
K00405	0.0358367	0.828338		0.981643	0.702319
K00406	0.055928	0.857112		0.973973	0.672949
K00407	3.79002	4.74182		0.0826055	0.00136754
K00410	0.316863	0.0507371		NA	NA
K00411	2.12651	3.05311		0.29849	0.0289861
K00412	-0.116561	0.666957		0.944613	0.847144
K00413	1.92122	2.87847		0.322343	0.0315469
K00417	0.316863	0.0507371		NA	NA
K00420	0.316863	0.0507371		NA	NA
K00422	0.316863	0.0507371		NA	NA
K00423	2.34927	2.9665		0.282569	0.0457122
K00425	-1.01391	0.0176048		0.333536	0.998278
K00426	-1.03615	-0.0022999		0.332246	0.999125
K00427	-0.357008	0.428326		0.797548	0.94371
K00428	-0.908828	-0.429153		0.429252	0.936901
K00430	0.316863	0.0507371		NA	NA
K00432	-0.819082	0.00892604		0.38464	0.998278
K00433	-0.960259	-0.965747		0.382084	0.35792
K00435	2.59198	2.71246		0.262296	0.0985185
K00436	-0.864516	-1.50877		0.496383	0.233593
K00437	-1.12594	-1.14584		0.457814	0.545818
K00440	0.316863	0.0507371		NA	NA
K00441	-0.031158	0.319839		0.978993	0.964737
K00442	-0.148556	-0.130961		NA	0.991626
K00443	0.316863	0.0507371		NA	NA
K00446	2.05105	2.88568		0.282569	0.0215033
K00448	0.141276	1.09442		0.935189	0.509877
K00449	-1.61824	-1.40185		0.262867	0.215085
K00450	-0.191312	0.648146		0.913182	0.881872
K00451	-0.652226	-0.345672		0.542719	0.978464
K00452	0.173512	0.422759		0.908754	0.959924
K00453	-0.442178	0.0814765		0.688817	0.991626
K00454	0.316863	0.0507371		NA	NA
K00455	3.98186	4.83158		0.0646643	0.00116252
K00456	-1.31386	-1.5711		0.418481	0.286899
K00457	-0.282087	0.254715		0.83602	0.991626
K00459	0.268205	0.920969		0.863985	0.61912
K00461	0.34214	0.257804		NA	0.991626
K00462	1.66209	2.1764		0.386697	0.156855
K00463	-0.875531	-0.857717		NA	0.807668
K00464	3.61374	4.49881		0.089817	0.0022098
K00466	0.670756	0.523894		0.584733	0.893191
K00467	-1.65037	-0.605874		0.282569	0.793191
K00469	-1.67318	-1.79498		0.340284	0.228651
K00471	1.34629	2.33107		0.423733	0.0899373
K00472	0.884908	2.04503		0.56167	0.139321
K00473	-0.805934	0.00174893		0.5793	0.999125
K00474	-1.74654	-2.01665		0.376426	0.233765
K00475	0.316863	0.0507371		NA	NA
K00476	0.214945	-0.418896		0.889912	0.979735
K00477	-1.21841	-0.802579		0.36511	0.633834
K00479	3.58757	4.55627		0.0894527	0.00176851
K00480	1.10611	1.83094		0.46552	0.21318
K00481	0.965814	1.84027		0.52244	0.201126
K00483	0.47787	0.42362		0.679453	0.93081
K00484	2.18783	1.891		0.349402	0.417837
K00485	0.55461	1.64906		0.657044	0.0980239
K00486	0.24954	0.534695		0.870156	0.896316
K00491	-0.502368	-1.96445		0.683855	0.0535676
K00493	1.32427	1.80214		0.423733	0.230611
K00494	0.316863	0.0507371		NA	NA
K00496	0.774877	1.49295		0.591865	0.326463
K00499	-0.0805807	0.0518876		0.96605	0.995594
K00500	-0.400513	0.0583009		0.780584	0.994518
K00501	0.0441095	-0.22188		NA	NA
K00504	-1.84246	-1.75374		0.254165	0.114796
K00505	-0.0450201	1.07838		0.981643	0.631854
K00507	-0.948816	-0.286933		0.41493	0.991626
K00508	1.29198	1.88653		0.391793	0.11012
K00510	0.382853	-0.721941		0.737029	0.657894
K00511	-1.35709	-1.76498		0.423733	0.24935
K00514	-1.16944	-1.24005		0.442909	0.50785
K00515	0.316863	0.0507371		NA	NA
K00517	0.910976	1.62521		0.511201	0.242102
K00518	-1.54018	-1.23173		0.286364	0.323796
K00520	0.941368	1.25786		0.464302	0.378493
K00522	0.316863	0.0507371		NA	NA
K00523	2.48243	3.397		0.238125	0.0101639
K00524	0.200973	0.490195		0.913092	0.965106
K00525	-1.01492	-0.0822545		0.329891	0.991626
K00526	-0.390188	0.229891		0.70183	0.991626
K00527	-0.775897	-0.0822411		0.407214	0.991626
K00528	-0.140868	-0.0960261		0.897967	0.991626
K00529	1.3558	1.76335		0.3925	0.182279
K00531	-1.33633	-1.94336		0.338366	0.0576236
K00532	-0.459496	-0.14217		0.61183	0.991626
K00533	0.7574	0.021949		0.601051	0.998278
K00534	-2.0062	0.00148756		0.147911	0.999125
K00537	0.160413	-0.142515		0.895301	0.991626
K00542	0.316863	0.0507371		NA	NA
K00543	-1.96272	-1.05746		0.286364	0.585898
K00544	0.316863	0.0507371		NA	NA
K00545	0.316863	0.0507371		NA	NA
K00547	-0.171184	-0.683215		0.884801	0.618702
K00548	-0.671538	-0.100203		0.424093	0.991626
K00549	-0.210911	-0.00520237		0.821481	0.998278
K00553	0.316863	0.0507371		NA	NA
K00554	-0.679635	-0.0795653		0.424139	0.991626
K00555	0.340473	0.408311		NA	0.991626
K00556	-1.00775	-0.568223		0.423733	0.857218
K00557	1.08053	1.57793		0.451836	0.280576
K00558	-0.714824	-0.0969202		0.423733	0.991626
K00559	-1.25268	-0.266575		0.282753	0.991626
K00560	-0.662252	-0.0300392		0.431586	0.996034
K00561	-0.678124	-0.364717		0.466133	0.928275
K00562	0.316863	0.0507371		NA	NA
K00563	-0.571988	0.0895167		0.625202	0.991626
K00564	0.754005	1.08667		0.497113	0.385876
K00566	-0.721508	-0.127969		0.423733	0.991626
K00567	-0.735958	0.0496473		0.423733	0.994212
K00568	0.808826	1.43716		0.532782	0.280497
K00569	3.36027	4.30724		0.103241	0.00223043
K00570	-0.710875	0.669607		0.57327	0.796974
K00571	-0.854261	-0.436126		0.394911	0.846473
K00573	-0.102989	0.432841		0.941951	0.940534
K00574	0.0742691	0.868712		0.962664	0.585398
K00575	-0.0081109	-0.191439		0.993195	0.991626
K00577	-0.352366	-0.617124		NA	0.954175
K00578	0.316863	0.0507371		NA	NA
K00579	0.316863	0.0507371		NA	NA
K00580	0.316863	0.0507371		NA	NA
K00581	0.316863	0.0507371		NA	NA
K00582	0.316863	0.0507371		NA	NA
K00583	0.316863	0.0507371		NA	NA
K00584	-0.420965	-0.290778		0.754319	0.991626
K00586	-1.53997	-1.75853		0.344292	0.179351
K00587	-0.951216	-0.869035		0.527576	0.726456
K00588	-0.618482	-0.0275902		0.604876	0.998278
K00590	-1.60254	-1.03942		0.250642	0.415665
K00594	-1.07364	-1.61433		0.499149	0.3577
K00595	-0.518052	-0.0739047		0.541661	0.991626
K00596	1.77131	-0.644384		0.379348	0.961829
K00598	-0.527156	0.0343724		0.655875	0.997422
K00600	-0.699072	-0.056009		0.423733	0.991627
K00601	-0.434165	-0.946689		0.811006	0.735854
K00602	-0.791792	-0.0195701		0.402927	0.998278
K00603	-0.944099	-0.866298		0.464302	0.655262
K00604	-0.642751	-0.0476576		0.436322	0.994212
K00605	-0.948255	0.00452305		0.354691	0.998278
K00606	-0.912677	-0.067301		0.356629	0.991626
K00608	-0.989482	2.01973		0.561872	0.0879498
K00609	-0.673103	-0.0768643		0.425002	0.991626
K00610	-0.664885	-0.041337		0.437764	0.994414
K00611	-0.240104	-0.303608		0.814099	0.964673
K00612	-0.628828	-0.0230345		0.504257	0.998278
K00613	3.71955	4.58101		0.0871066	0.00208456
K00615	-0.47028	-0.094277		0.587153	0.991626
K00616	0.0817072	0.010724		0.943032	0.998278
K00619	-0.658689	-0.27503		0.450872	0.980773
K00620	-0.136026	-0.095945		0.899051	0.991626
K00621	-1.23535	-0.696678		0.40503	0.758824
K00622	-0.105945	-0.37144		NA	NA
K00624	3.47738	4.28306		0.116835	0.00432841
K00625	-0.667357	-0.107674		0.430576	0.991626
K00626	0.225847	0.302486		0.847096	0.985527
K00627	-0.423052	0.0209623		0.692212	0.998278
K00630	-1.69087	-0.840088		0.438446	0.924498
K00631	1.84429	2.46567		0.32944	0.0702214
K00632	-0.0417916	0.433433		0.977908	0.951144
K00633	-0.11198	0.0782564		0.934612	0.991626
K00634	-0.80645	-0.0210315		0.404085	0.998278
K00635	4.3001	5.226		0.0646643	0.000962579
K00638	0.876384	1.68037		0.442909	0.0875757
K00639	-1.02243	-0.293217		0.347743	0.984766
K00640	-0.810648	-0.0937068		0.386697	0.991626
K00641	-0.394638	0.252411		0.748854	0.991626
K00643	-0.122642	1.20632		0.938303	0.353351
K00645	-0.74361	-0.0771943		0.417843	0.991626
K00646	-0.904145	-0.227617		0.464302	0.991626
K00647	-0.495825	0.489977		0.669005	0.887203
K00648	-0.757197	-0.1628		0.409143	0.991626
K00650	0.316863	0.0507371		NA	NA
K00651	-0.599126	-0.0911874		0.467431	0.991626
K00652	-0.962354	-0.452459		0.391432	0.878963
K00654	0.316863	0.0507371		NA	NA
K00655	-0.630227	-0.128653		0.44096	0.991626
K00656	-0.644925	-0.073251		0.439674	0.991626
K00657	-0.754417	-0.0998417		0.423733	0.991626
K00658	-0.598934	-0.314629		0.555292	0.984367
K00659	-0.112664	-0.439908		NA	0.991626
K00660	0.316863	0.0507371		NA	NA
K00661	-1.03113	-0.194557		0.325943	0.991626
K00662	0.0964528	-0.240159		0.940084	0.991626
K00663	0.898622	0.880181		0.427505	0.531078
K00666	-0.576591	0.347694		0.546353	0.950677
K00667	0.979881	0.488707		NA	0.991626
K00668	-2.15321	-0.542588		0.310117	0.983796
K00670	0.316863	0.0507371		NA	NA
K00671	-0.805934	0.00174893		0.5793	0.999125
K00672	-1.99305	-1.28211		0.305675	0.522703
K00673	0.616168	1.50927		0.684345	0.321307
K00674	-0.475762	-0.159577		0.677586	0.991626
K00675	-0.537904	-0.25448		0.540308	0.991626
K00677	-1.04457	-0.0333138		0.324557	0.995296
K00680	-0.67638	-0.0345652		0.431014	0.994821
K00681	-0.379457	0.0516472		0.66576	0.994201
K00682	-1.2005	-0.943921		NA	0.712564
K00683	-0.750596	-0.237061		0.469044	0.991626
K00684	-0.835013	-0.00845562		0.389545	0.998278
K00685	1.0019	1.89653		0.508304	0.194689
K00686	0.623802	-0.0397173		0.581238	0.996398
K00687	-0.0550842	-1.29165		0.973973	0.393668
K00688	-0.507831	-0.095702		0.544837	0.991626
K00689	0.133384	-1.04722		0.928164	0.487733
K00690	0.698	0.295465		0.551275	0.991626
K00691	-0.276974	-0.251709		0.801371	0.991626
K00692	0.158606	1.0086		0.919336	0.500013
K00693	0.00701902	1.30888		0.995193	0.257906
K00694	0.386299	-0.545444		0.788636	0.899683
K00695	0.983517	1.34824		0.510808	0.420596
K00696	-1.51682	-1.05923		0.36996	0.600913
K00697	-0.69609	-0.14009		0.489208	0.991626
K00698	0.316863	0.0507371		NA	NA
K00700	-0.609568	-0.118702		0.460879	0.991626
K00701	-0.559903	-0.0495837		0.657462	0.994821
K00702	-0.657746	-0.130284		0.440654	0.991626
K00703	-0.753759	-0.120478		0.410245	0.991626
K00705	-0.784613	-0.101531		0.39982	0.991626
K00706	0.316863	0.0507371		NA	NA
K00709	-0.497408	-0.82454		NA	0.830906
K00712	-0.680977	-0.959461		0.423733	0.230611
K00713	0.316863	0.0507371		NA	NA
K00720	-1.62295	-1.41195		0.417843	0.53337
K00721	-0.662446	-0.171533		0.433404	0.991626
K00728	0.418034	-0.578436		0.711597	0.808148
K00729	-0.748276	-0.693562		0.623527	0.871126
K00733	-0.105945	-0.37144		NA	NA
K00737	0.944801	0.085846		0.509122	0.994212
K00743	1.31436	-0.371638		NA	NA
K00745	0.316863	0.0507371		NA	NA
K00748	-1.00656	-0.0556712		0.333536	0.993701
K00749	0.316863	0.0507371		NA	NA
K00750	0.316863	0.0507371		NA	NA
K00752	-0.537505	-0.437376		0.611204	0.901906
K00754	0.277661	-0.385649		0.838737	0.972442
K00756	-0.238776	-0.0983308		0.804046	0.991626
K00757	-0.919162	-0.164191		0.346567	0.991626
K00758	0.597049	1.24374		0.651217	0.379412
K00759	-0.701373	-0.071208		0.423733	0.991626
K00760	-0.699545	-0.0991087		0.423733	0.991626
K00761	-0.759479	-0.0901648		0.412983	0.991626
K00762	-0.54289	-0.0997135		0.508304	0.991626
K00763	-0.263178	0.0185411		0.796322	0.998278
K00764	-0.788344	-0.100355		0.403152	0.991626
K00765	-0.65892	-0.136738		0.425981	0.991626
K00766	-0.694355	-0.119557		0.423733	0.991626
K00767	-0.86143	-0.0657333		0.365469	0.991626
K00768	-0.625389	-0.00868397		0.455716	0.998278
K00769	0.286777	-0.737465		0.822218	0.662586
K00771	0.316863	0.0507371		NA	NA
K00772	-0.517666	-0.0493114		0.527184	0.994201
K00773	-0.703515	-0.10784		0.423733	0.991626
K00776	0.316863	0.0507371		NA	NA
K00778	0.316863	0.0507371		NA	NA
K00782	-1.184	-0.154714		0.270608	0.991626
K00783	-0.648759	-0.0387745		0.436189	0.994414
K00784	-0.644876	0.0136896		0.451836	0.998278
K00785	1.5528	-0.110049		0.413348	0.993701
K00786	0.71751	-0.293835		0.599954	0.991626
K00788	-0.943636	-0.101196		0.340284	0.991626
K00789	-0.708912	-0.103281		0.423733	0.991626
K00790	-0.691767	-0.110843		0.423733	0.991626
K00791	-0.816353	-0.0378642		0.388458	0.994518
K00793	-0.782365	-0.0398254		0.405518	0.994414
K00794	-0.781598	-0.0449546		0.405518	0.994216
K00795	1.18114	1.70622		0.423733	0.187382
K00796	-0.946344	-0.067037		0.34355	0.991626
K00797	-0.193699	-0.0148518		0.852377	0.998278
K00798	-1.00614	-0.0237363		0.335537	0.997907
K00799	2.04814	2.96976		0.29849	0.027124
K00800	-0.679831	-0.0722725		0.424201	0.991626
K00801	-1.65239	-1.42599		0.182323	0.112848
K00802	0.316863	0.0507371		NA	NA
K00803	0.903144	1.52222		0.450872	0.174783
K00804	0.316863	0.0507371		NA	NA
K00805	-0.0968954	-0.249588		0.937711	0.991626
K00806	-0.687294	-0.0887314		0.423733	0.991626
K00808	-1.43919	-1.74104		0.413348	0.280497
K00809	-1.64756	-1.67085		0.332246	0.240035
K00812	-1.02413	-0.149594		0.324557	0.991626
K00813	0.342233	0.718525		0.803557	0.736121
K00814	-1.39843	-1.28483		0.491354	0.697481
K00817	-0.759819	-0.11011		0.406538	0.991626
K00818	-1.08029	-0.186595		0.327868	0.991626
K00819	-1.29992	-1.35004		0.349402	0.274904
K00820	-0.658887	-0.0164195		0.4302	0.998278
K00821	-0.144668	-0.268964		0.894992	0.991136
K00822	3.97581	4.92929		0.0646643	0.0011027
K00823	-0.866653	-0.297193		0.3797	0.963421
K00824	-0.396845	0.0646783		0.660832	0.991626
K00826	-0.725458	-0.0946049		0.423733	0.991626
K00827	-1.8798	-2.29148		0.253848	0.0377094
K00830	-0.553319	0.0632102		0.670745	0.994414
K00831	-0.6358	-0.0196029		0.441124	0.998278
K00832	-0.291761	0.217174		0.753679	0.991626
K00833	-0.591649	-0.39286		0.476154	0.868501
K00835	0.608005	1.39884		0.693364	0.39092
K00836	-0.169672	0.531781		0.909182	0.887766
K00839	0.50034	1.1416		0.723597	0.455765
K00840	0.990467	1.38451		0.546148	0.469772
K00841	-0.263142	-1.44275		0.857683	0.240876
K00842	1.49709	-0.395866		0.494073	0.991626
K00844	-1.0223	0.36026		0.340284	0.921312
K00845	-0.937152	-0.17038		0.338366	0.991626
K00846	0.316863	0.0507371		NA	NA
K00847	-0.776537	-0.128288		0.409986	0.991626
K00848	-0.729827	-0.190361		0.423733	0.991626
K00849	-0.904722	-0.160087		0.346254	0.991626
K00850	-0.459982	-0.188297		0.587882	0.991626
K00851	-0.926302	-0.927457		0.347602	0.297406
K00852	0.15123	-0.240415		0.905797	0.991626
K00853	-1.10585	-0.0953664		0.342916	0.991626
K00854	-0.509108	-0.244379		0.552492	0.991626
K00855	-0.568851	0.0712288		0.657198	0.994212
K00856	-1.36513	-0.560687		0.415989	0.940534
K00857	-0.696003	-0.0992139		0.425002	0.991626
K00858	-0.696129	-0.086109		0.423733	0.991626
K00859	-0.672788	0.0619566		0.430576	0.991626
K00860	-0.869627	-0.355189		0.425981	0.971679
K00861	1.13832	1.38272		NA	0.500013
K00862	0.818464	-0.682222		0.512011	0.81318
K00863	0.281224	0.167687		0.837681	0.991626
K00864	-0.189582	-0.142163		0.864177	0.991626
K00865	-0.777649	-0.0773263		0.400329	0.991626
K00867	0.417742	-1.20223		0.738906	0.342659
K00868	-0.769704	-0.0973924		0.409986	0.991626
K00869	-1.03194	-1.62995		0.409752	0.0946287
K00870	1.13337	1.85402		0.423733	0.100365
K00872	-0.60596	-0.289874		0.463521	0.959101
K00873	-0.70897	-0.102031		0.423733	0.991626
K00874	-0.822684	-0.107108		0.384721	0.991626
K00875	0.316863	0.0507371		NA	NA
K00876	-0.810455	-0.0876043		0.391905	0.991626
K00878	0.0420654	-0.235065		0.973973	0.991626
K00879	-0.572135	0.115955		0.594288	0.991626
K00880	-0.044012	0.0163455		0.977241	0.998278
K00881	-1.42123	-0.299694		0.391905	0.991626
K00882	0.0353945	-0.021764		0.977271	0.998278
K00883	-0.0241306	0.522492		0.981643	0.731986
K00884	1.32009	0.966958		0.406538	0.634274
K00885	1.65427	-1.5929		NA	NA
K00886	-1.16813	-1.64269		0.408263	0.159011
K00887	-0.443886	-0.551515		0.668953	0.77867
K00889	0.316863	0.0507371		NA	NA
K00891	-0.606511	-0.0419551		0.457849	0.994389
K00892	3.12646	3.79152		0.173114	0.0133639
K00895	-1.05491	0.0341376		0.327868	0.995156
K00897	0.562953	0.501228		0.62343	0.886008
K00899	0.630297	-0.5492		0.693019	0.950392
K00900	0.316863	0.0507371		NA	NA
K00901	-0.41259	-0.0629193		0.684085	0.992699
K00903	0.316863	0.0507371		NA	NA
K00906	3.66113	4.60277		0.0894527	0.00187027
K00912	-1.06209	-0.0588485		0.322641	0.992699
K00914	0.316863	0.0507371		NA	NA
K00917	-0.342122	0.0580028		0.733094	0.994201
K00918	0.654153	0.316665		0.556934	0.991626
K00919	-0.681546	-0.107271		0.424093	0.991626
K00921	0.316863	0.0507371		NA	NA
K00923	0.316863	0.0507371		NA	NA
K00924	-1.45202	-1.35948		0.284967	0.205182
K00925	-0.636622	-0.146806		0.444794	0.991626
K00926	0.255842	-0.385257		0.851151	0.970508
K00927	-0.744156	-0.122573		0.416346	0.991626
K00928	-0.668639	-0.0855365		0.42623	0.991626
K00929	-0.818657	-0.0956143		0.395392	0.991626
K00930	-0.661249	-0.146026		0.425981	0.991626
K00931	-0.645057	-0.124697		0.430576	0.991626
K00932	0.316863	0.0507371		NA	NA
K00933	0.316863	0.0507371		NA	NA
K00934	0.316863	0.0507371		NA	NA
K00936	-0.434549	-0.294691		0.61183	0.959418
K00937	-0.144497	-0.121358		0.894417	0.991626
K00938	-0.127849	-1.0581		0.931116	0.454309
K00939	-0.708741	-0.120143		0.423733	0.991626
K00940	-0.504285	-0.146426		0.551331	0.991626
K00941	-0.875777	-0.102464		0.368715	0.991626
K00942	-0.68803	-0.0483964		0.423733	0.994212
K00943	-0.825943	-0.367921		0.416327	0.91601
K00945	-0.809821	-0.0757232		0.389927	0.991626
K00946	-1.0797	-0.116474		0.319065	0.991626
K00947	0.20319	0.0531646		0.908231	0.995156
K00948	-0.515843	-0.0670186		0.534242	0.991626
K00949	-0.299321	-0.135863		0.769105	0.991626
K00950	-0.844643	0.150496		0.408999	0.991626
K00951	-0.72339	0.00435152		0.423733	0.998278
K00952	-1.03744	-0.265499		0.425693	0.991626
K00954	-0.688558	-0.0862116		0.423733	0.991626
K00955	-0.788085	-0.38619		0.439454	0.935792
K00956	-0.656945	-0.310377		0.428162	0.936658
K00957	-0.791334	-0.465991		0.407804	0.787053
K00958	0.279314	0.927179		0.84617	0.555208
K00960	0.316863	0.0507371		NA	NA
K00962	-0.698948	-0.0963576		0.423733	0.991626
K00963	-0.444775	0.0397574		0.622318	0.994518
K00965	-0.405269	-0.248788		0.670232	0.991626
K00966	-1.20552	-0.513424		0.322343	0.830906
K00967	0.316863	0.0507371		NA	NA
K00968	-0.804144	0.277496		0.429252	0.991626
K00969	-0.712455	-0.0908568		0.423733	0.991626
K00970	-0.854545	-0.388953		0.423733	0.934092
K00971	-0.866791	-0.131625		0.366624	0.991626
K00972	0.561804	-0.334318		0.64867	0.991626
K00973	-0.897769	-0.178029		0.345833	0.991626
K00974	-0.0908134	-0.041616		0.938136	0.994518
K00975	-0.0392077	-0.241089		0.975144	0.991626
K00976	0.316863	0.0507371		NA	NA
K00978	-0.727608	-0.311168		0.423733	0.943661
K00979	-0.983564	-0.0428214		0.338363	0.994414
K00980	0.171654	-0.157683		0.886739	0.991626
K00981	-0.689812	-0.0838651		0.423733	0.991626
K00982	0.302743	0.718158		0.831028	0.737199
K00983	0.308749	-0.625658		0.821481	0.808148
K00984	0.454258	0.592859		0.765458	0.899683
K00986	-0.925045	-0.707676		0.408999	0.607536
K00988	2.32639	3.20576		0.294421	0.0352831
K00989	-0.676954	-0.232333		0.496825	0.991626
K00990	-0.307957	0.0624609		0.805837	0.994212
K00991	-0.62718	-0.0468009		0.452415	0.994212
K00992	2.73898	3.71563		0.197526	0.00658647
K00993	-2.75526	-0.229854		0.203563	0.991626
K00995	-0.518519	-0.16592		0.523113	0.991626
K00996	-0.309569	0.0283519		0.736602	0.99679
K00997	-0.385572	0.0497916		0.651834	0.994201
K00998	1.26661	-0.871703		0.498888	0.881872
K00999	0.316863	0.0507371		NA	NA
K01000	-0.687038	-0.0648541		0.423733	0.991626
K01001	0.316863	0.0507371		NA	NA
K01002	-0.0669551	0.35159		0.958928	0.954175
K01003	3.35483	4.07574		0.136067	0.00758324
K01004	-0.894473	-0.117482		0.51953	0.991626
K01006	-0.765704	-0.124761		0.409986	0.991626
K01007	-0.0444967	0.101924		0.969235	0.991626
K01008	-0.320152	0.16576		0.738906	0.991626
K01011	0.21937	0.894608		0.880893	0.564675
K01012	-0.392035	-0.171074		0.654957	0.991626
K01014	-1.22463	-0.823581		0.368052	0.61912
K01015	2.34927	2.9665		0.282569	0.0457122
K01016	0.316863	0.0507371		NA	NA
K01017	0.316863	0.0507371		NA	NA
K01021	0.316863	0.0507371		NA	NA
K01023	0.7004	0.0874515		0.477026	0.991626
K01024	0.316863	0.0507371		NA	NA
K01025	-2.25453	-2.02607		0.282569	0.183486
K01026	-0.555043	0.167229		0.616684	0.991626
K01027	0.962787	1.77931		0.51217	0.214215
K01028	-0.58206	0.226191		0.555292	0.991626
K01029	-0.819502	-0.351089		0.468818	0.985527
K01031	2.15238	2.96812		0.282717	0.0259333
K01032	3.09975	3.9644		0.147173	0.00558866
K01034	-0.935991	-1.01913		0.436322	0.482994
K01035	-0.937638	-1.02288		0.436189	0.480887
K01039	-0.650146	-0.255056		0.567139	0.991626
K01040	-0.657215	-0.26591		0.564501	0.991626
K01042	-0.965693	-0.549546		0.411856	0.811111
K01045	2.39819	2.98576		0.279191	0.0457122
K01046	-0.200729	0.170749		0.858999	0.991626
K01047	0.316863	0.0507371		NA	NA
K01048	0.820107	0.144023		0.506654	0.991626
K01049	-0.553344	-0.151237		0.724303	0.991626
K01050	0.316863	0.0507371		NA	NA
K01051	-1.1618	-0.12198		0.286364	0.991626
K01053	-1.28807	-1.01058		0.268995	0.298117
K01054	-1.72648	-1.85411		0.293181	0.118601
K01055	0.540414	1.24676		0.682263	0.359167
K01056	-0.698804	-0.0977395		0.423733	0.991626
K01057	-0.859698	-0.249125		0.423733	0.991626
K01058	-0.0144541	0.49077		0.991004	0.919102
K01060	-0.629561	-1.12102		0.494552	0.212425
K01061	-0.495733	0.263407		0.684345	0.991626
K01066	-0.545087	0.113083		0.54294	0.991626
K01067	-1.05745	-0.739864		0.413348	0.683972
K01068	0.316863	0.0507371		NA	NA
K01069	0.915251	1.59785		0.498561	0.238315
K01070	2.28439	3.15207		0.257845	0.0164584
K01071	0.509581	0.00449708		0.645386	0.998549
K01073	-0.784267	-0.350505		0.5273	0.991626
K01074	0.316863	0.0507371		NA	NA
K01075	0.738599	1.57434		0.628704	0.318256
K01077	-1.06743	-0.64217		0.384796	0.737199
K01078	-1.86315	-2.293		0.250194	0.0326894
K01079	-0.926235	-0.00282082		0.380365	0.999076
K01080	0.316863	0.0507371		NA	NA
K01081	-0.797115	0.00924598		0.403028	0.998278
K01082	-0.674605	-0.0915267		0.534914	0.991626
K01083	0.0198162	0.664613		0.988101	0.797561
K01085	-0.536976	-0.164294		0.541313	0.991626
K01086	-1.77124	-1.87968		0.270608	0.0890436
K01087	-0.738019	-0.101872		0.497113	0.991626
K01089	-1.14035	-0.15483		0.308106	0.991626
K01090	-0.632875	-0.00474505		0.440654	0.998278
K01091	-0.527682	-0.0233929		0.523784	0.997907
K01092	-0.80996	-0.137262		0.404485	0.991626
K01093	-0.620798	-0.0457701		0.586703	0.994518
K01095	-0.628357	0.171765		0.5273	0.991626
K01096	1.099	-1.02227		NA	NA
K01097	0.316863	0.0507371		NA	NA
K01101	0.722321	-0.933002		0.628704	0.692863
K01104	-0.636325	-0.128255		0.437376	0.991626
K01113	-0.15422	0.146091		0.905672	0.991626
K01114	-1.31484	-1.19419		0.36359	0.399223
K01115	-1.38921	-1.26154		0.49303	0.706087
K01117	-1.59103	-1.45553		0.369866	0.359639
K01118	-0.44828	-0.320306		0.642917	0.965106
K01119	-0.876694	0.0310316		0.376426	0.996182
K01120	-0.546626	-0.754583		0.643078	0.655262
K01121	-0.492666	-0.757831		NA	0.887766
K01126	-0.729802	-0.112753		0.423733	0.991626
K01127	0.316863	0.0507371		NA	NA
K01128	0.0441095	-0.22188		NA	NA
K01129	-0.573388	-0.0377168		0.486826	0.994518
K01130	-0.985988	-0.383116		0.366624	0.916086
K01131	-0.660131	-1.25035		0.630184	0.437523
K01132	-1.55854	-1.75793		0.336289	0.171909
K01133	-0.813545	-0.536737		0.39903	0.694956
K01134	-1.86456	-1.94794		0.282717	0.129686
K01135	-1.9412	-2.13805		0.258281	0.0707473
K01136	-1.91118	-1.92938		0.270608	0.129686
K01137	-1.83623	-2.02966		0.270608	0.0835984
K01138	-1.23785	-0.946666		0.322641	0.442754
K01139	0.414721	1.05976		0.761849	0.49231
K01141	2.92874	3.55437		0.237785	0.0257015
K01142	-0.728239	-0.0445361		0.423733	0.994216
K01143	0.316863	0.0507371		NA	NA
K01144	-1.4616	-0.930764		0.332252	0.585614
K01146	1.86465	2.53071		0.350733	0.0932843
K01147	-0.151374	-0.00600858		0.901536	0.998278
K01150	1.54609	2.42684		0.366822	0.0534791
K01151	-0.590169	-0.438092		0.510617	0.855985
K01152	0.316863	0.0507371		NA	NA
K01153	-0.638581	-0.050649		0.450608	0.994201
K01154	-0.603272	-0.118877		0.464302	0.991626
K01155	-0.725457	-0.12503		0.423733	0.991626
K01156	-0.72738	-0.242344		0.430576	0.991626
K01158	1.13832	1.38272		NA	0.500013
K01159	-0.965131	-0.0829957		0.340284	0.991626
K01160	-1.31616	-0.0253572		0.322343	0.998278
K01161	0.79317	0.89278		NA	0.808148
K01163	-0.445178	0.111407		0.625744	0.991626
K01165	0.307313	2.07131		0.889912	0.16797
K01166	0.795998	-0.603612		0.595821	0.916086
K01167	-0.357483	-0.163657		NA	0.991626
K01169	0.237185	1.25557		0.888804	0.383347
K01170	0.316863	0.0507371		NA	NA
K01173	-1.10532	-0.0609234		0.307234	0.99179
K01174	-0.491254	-0.420696		0.590048	0.871126
K01175	1.65229	2.08364		0.341867	0.12405
K01176	-0.815974	0.0931924		0.413348	0.991626
K01178	-0.722621	-0.205252		0.58326	0.991626
K01179	-0.863037	-0.180698		0.346982	0.991626
K01180	0.316863	0.0507371		NA	NA
K01181	0.196707	-0.103099		0.881429	0.991626
K01182	0.307936	-0.104291		0.82011	0.991626
K01183	-0.981131	-0.0629741		0.338854	0.991626
K01184	-1.30557	-1.08365		0.446131	0.691345
K01185	-0.955557	0.0228732		0.381173	0.998278
K01186	-1.18353	-0.828044		0.271765	0.400303
K01187	-0.852335	-0.166614		0.376426	0.991626
K01188	-0.751313	-0.501155		0.548103	0.916086
K01190	-1.00415	-0.134837		0.324397	0.991626
K01191	-0.826862	-0.032652		0.409143	0.995704
K01192	-0.848225	-0.120287		0.392011	0.991626
K01193	-0.446347	-0.120881		0.605752	0.991626
K01194	-0.937098	-0.399396		0.350456	0.878963
K01195	-1.01475	-0.258587		0.326785	0.991136
K01197	-0.421994	0.401373		0.637095	0.874056
K01198	0.00860082	-0.434633		0.993524	0.921312
K01199	0.316863	0.0507371		NA	NA
K01200	-0.883215	0.0910825		0.36996	0.991626
K01201	-1.20966	-0.269252		0.282569	0.991626
K01202	-1.17659	0.972563		0.425981	0.645287
K01205	-1.08895	-0.104272		0.329084	0.991626
K01206	-1.08847	-0.18529		0.294421	0.991626
K01207	-0.617327	-0.101446		0.453452	0.991626
K01208	0.572715	0.773012		NA	0.883934
K01209	-0.757866	-0.139951		0.411856	0.991626
K01210	1.05185	0.246373		0.529997	0.991626
K01212	-1.14237	-0.0919925		0.294421	0.991626
K01213	-0.519585	-1.25352		0.761119	0.543528
K01214	-1.26834	-0.971309		0.512198	0.831278
K01215	-0.766749	-0.355899		0.515176	0.990065
K01216	-0.38136	1.07098		0.758029	0.363218
K01217	0.316863	0.0507371		NA	NA
K01218	-0.956623	-0.0567929		0.328338	0.991627
K01219	1.3257	2.00755		0.423733	0.16484
K01220	-1.10934	-0.77693		0.342916	0.549549
K01222	0.209201	0.354612		0.862418	0.954175
K01223	0.631105	-0.181529		0.582725	0.991626
K01224	-0.850884	0.00574832		0.38464	0.998278
K01226	0.603378	-0.0348131		0.637639	0.997907
K01227	-1.11765	0.00534192		0.388458	0.998278
K01230	0.316863	0.0507371		NA	NA
K01232	0.0189931	0.752295		0.986036	0.538347
K01233	0.87242	1.16509		0.423733	0.221544
K01235	-0.863567	-0.127402		0.380087	0.991626
K01236	-1.41169	-0.820645		0.285336	0.556909
K01238	0.316863	0.0507371		NA	NA
K01239	0.658319	-0.421138		0.629351	0.980878
K01240	-0.529361	-1.31155		0.702532	0.378693
K01241	-1.15844	-0.637669		0.356629	0.750118
K01243	-0.729063	-0.0409371		0.423733	0.994414
K01244	1.39438	1.6564		0.39903	0.254334
K01246	-0.949389	-0.127431		0.335537	0.991626
K01247	-0.469875	-0.110653		0.573035	0.991626
K01250	0.757124	-0.432557		0.506421	0.940665
K01251	-0.522215	-0.45699		0.541674	0.803928
K01252	1.8221	2.56883		0.350452	0.0806293
K01253	-0.0569905	0.372912		0.970799	0.967393
K01254	-0.348993	-0.331506		NA	0.991626
K01255	-0.215181	0.297076		0.832281	0.964673
K01256	-0.967306	-0.0899078		0.342916	0.991626
K01258	-0.640261	0.00282324		0.45059	0.999057
K01259	-0.809703	0.216056		0.423733	0.991626
K01261	-0.0247461	-1.27839		0.986806	0.393668
K01262	-0.828623	-0.0672148		0.381345	0.991626
K01263	1.87091	2.7423		0.375591	0.0863527
K01264	1.68989	-2.09669		NA	NA
K01265	-0.751858	-0.0449593		0.414219	0.994216
K01266	-1.27006	-0.751663		0.286364	0.547501
K01267	-0.236978	0.105293		0.820452	0.991626
K01269	-0.313439	-0.639841		NA	0.928275
K01270	-0.912083	-0.0676501		0.351121	0.991626
K01271	0.0285968	-0.211284		0.981643	0.991626
K01273	-0.518607	-0.417448		0.556196	0.865558
K01274	0.485752	0.0927908		NA	0.994201
K01275	0.316863	0.0507371		NA	NA
K01277	-1.1263	-0.0615116		0.310077	0.992097
K01278	-1.08323	-0.0146316		0.322343	0.998278
K01279	0.316863	0.0507371		NA	NA
K01280	-1.91044	-2.22902		0.270608	0.0606364
K01281	-0.760473	-1.55883		0.544277	0.194921
K01283	-0.842729	-0.593008		0.442909	0.793191
K01284	-1.12756	-0.0994189		0.307263	0.991626
K01286	-0.669651	-0.205091		0.425002	0.991626
K01288	1.39911	1.66951		0.425002	0.359167
K01293	-0.345061	0.410137		NA	0.991626
K01295	-0.372233	-0.105046		0.677586	0.991626
K01297	-1.18984	-0.295728		0.286405	0.978839
K01299	-0.406392	-0.47596		0.711597	0.871573
K01301	-1.43376	-1.18913		0.437376	0.674561
K01302	-1.85917	-0.690211		0.167008	0.692059
K01303	0.627186	1.25575		0.64757	0.393668
K01304	-0.0602093	0.105684		0.962208	0.991626
K01305	-0.208863	0.154948		0.849209	0.991626
K01308	-0.49161	0.231333		0.61744	0.991626
K01310	0.316863	0.0507371		NA	NA
K01311	0.316863	0.0507371		NA	NA
K01312	3.04334	3.67274		0.183676	0.0157969
K01317	0.399733	-0.0743888		0.802683	0.994389
K01318	-1.00722	0.41775		0.460321	0.966366
K01321	0.316863	0.0507371		NA	NA
K01322	-1.08691	-0.535705		0.363397	0.820954
K01324	0.316863	0.0507371		NA	NA
K01325	0.316863	0.0507371		NA	NA
K01331	0.316863	0.0507371		NA	NA
K01334	0.316863	0.0507371		NA	NA
K01337	0.0395528	0.231088		NA	0.991626
K01338	-0.810409	-0.0659681		0.382862	0.991626
K01340	0.316863	0.0507371		NA	NA
K01341	-1.37907	-1.51237		0.393677	0.288712
K01342	-1.01091	-1.21946		0.418501	0.282223
K01343	0.316863	0.0507371		NA	NA
K01346	0.316863	0.0507371		NA	NA
K01347	1.56118	-0.431398		0.411856	0.991626
K01348	0.316863	0.0507371		NA	NA
K01349	-0.961704	-1.28675		NA	0.500013
K01354	-0.413348	-0.779474		0.698001	0.542284
K01355	-2.08902	-2.75602		0.250205	0.0213206
K01356	-0.100967	-0.191889		0.928964	0.991626
K01358	-0.588467	-0.113449		0.467431	0.991626
K01359	-0.961704	-1.28675		NA	0.500013
K01361	0.525107	-0.110812		0.650824	0.991626
K01363	0.316863	0.0507371		NA	NA
K01364	0.316863	0.0507371		NA	NA
K01365	0.945752	0.718807		NA	0.887203
K01370	0.316863	0.0507371		NA	NA
K01371	0.79317	0.89278		NA	0.808148
K01372	-1.09174	-0.0672847		0.310819	0.991626
K01377	1.13869	1.30701		NA	0.536808
K01378	0.979894	1.22577		NA	0.579797
K01379	0.653965	1.11137		0.670593	0.531955
K01385	0.316863	0.0507371		NA	NA
K01387	2.29841	3.09959		0.27052	0.0224964
K01389	0.316863	0.0507371		NA	NA
K01390	0.316863	0.0507371		NA	NA
K01392	-1.02295	-0.600613		0.436656	0.873335
K01393	-1.91813	-2.28109		0.270608	0.0549276
K01399	0.520973	0.778959		NA	0.853964
K01400	-2.25263	0.536671		0.266218	0.950244
K01401	0.316863	0.0507371		NA	NA
K01402	0.316863	0.0507371		NA	NA
K01406	0.788894	0.418469		0.463182	0.931331
K01407	2.24214	2.21712		0.327868	0.250358
K01408	-1.66187	-0.876478		0.441086	0.910774
K01409	-0.681171	-0.0992214		0.424093	0.991626
K01414	0.354973	0.832911		0.798994	0.644517
K01415	-1.364	-1.05306		0.304333	0.393668
K01416	0.316863	0.0507371		NA	NA
K01417	0.316863	0.0507371		NA	NA
K01419	0.1043	0.792564		0.938136	0.599919
K01420	-0.529477	-0.0409068		0.554854	0.994518
K01421	-0.0882156	-0.245815		0.94234	0.991626
K01424	-0.791773	-0.0403733		0.409143	0.994414
K01425	-1.1311	-0.462469		0.322343	0.856707
K01426	0.7159	1.24417		0.537264	0.307001
K01427	0.316863	0.0507371		NA	NA
K01428	-0.497687	0.264057		0.5906	0.991626
K01429	-0.338172	0.246087		0.737029	0.991626
K01430	-0.436475	0.154431		0.648347	0.991626
K01432	-0.185385	1.34535		0.911809	0.331188
K01433	-1.05416	-0.0638056		0.333536	0.991627
K01434	0.12546	0.650448		0.935057	0.805347
K01436	0.350043	0.29134		0.803557	0.991626
K01437	-0.0296823	1.22813		0.98371	0.366884
K01438	-1.0751	-0.171069		0.322641	0.991626
K01439	-0.26852	0.00852066		0.797319	0.998278
K01440	-0.922072	0.364784		0.427505	0.954175
K01442	-0.908209	-0.614564		0.406596	0.693763
K01443	-0.118925	-0.351411		0.917773	0.944133
K01444	-1.2496	-1.15119		0.349503	0.366884
K01446	0.0863698	-0.17915		NA	NA
K01447	-1.14596	-0.411812		0.349402	0.930825
K01448	-0.667658	-0.128705		0.424676	0.991626
K01449	-1.02508	-0.65812		0.423733	0.770736
K01451	-0.399041	-0.162486		0.711238	0.991626
K01452	1.68914	2.25286		0.335537	0.073358
K01453	0.677256	1.57289		0.657415	0.308757
K01455	1.35605	2.1929		0.403028	0.0720352
K01456	-1.52333	-2.03354		0.364158	0.12442
K01457	-0.406231	0.254183		0.768624	0.991626
K01458	1.22822	2.19047		0.406596	0.0395723
K01459	0.31704	0.54769		NA	NA
K01460	0.713877	0.148159		0.61183	0.991626
K01461	0.644088	1.18225		0.663056	0.500013
K01462	-0.509092	-0.15047		0.541313	0.991626
K01464	-0.43445	-0.712244		0.659036	0.567473
K01465	-0.637715	-0.0403287		0.440654	0.994414
K01466	-0.479433	-1.03069		0.567139	0.196725
K01467	0.767458	1.00664		0.551389	0.53861
K01468	-0.779567	0.206506		0.428575	0.991626
K01469	-1.74743	-1.883		0.240963	0.0558424
K01470	-0.753834	-0.420225		0.423733	0.839568
K01471	0.316863	0.0507371		NA	NA
K01473	0.725397	1.33955		0.568595	0.313533
K01474	0.483186	0.992964		0.708463	0.502088
K01476	-1.10433	-0.983772		0.410885	0.50202
K01477	2.68017	3.60578		0.246735	0.0146931
K01478	-0.817769	-0.562223		0.451836	0.816366
K01479	-0.11942	0.539255		0.934037	0.865558
K01480	-1.0556	-0.386199		0.380866	0.950244
K01481	0.313037	0.258486		NA	NA
K01482	-1.01538	-1.30089		0.464442	0.413933
K01483	1.67258	2.60436		0.331919	0.0282962
K01484	0.0642291	0.909815		0.972376	0.641806
K01485	-0.403055	-0.179025		0.632933	0.991626
K01486	-0.490729	-0.253213		0.582725	0.991626
K01487	0.0513705	0.227248		0.969356	0.991626
K01488	-0.182351	-0.0951441		0.862722	0.991626
K01489	-0.668313	-0.114431		0.430576	0.991626
K01490	0.316863	0.0507371		NA	NA
K01491	-0.688971	-0.0960349		0.423733	0.991626
K01492	-0.936437	-0.150149		0.423733	0.991626
K01493	-0.709747	-0.0855369		0.423733	0.991626
K01494	-0.334405	0.143489		0.761119	0.991626
K01495	-0.80264	-0.0193587		0.403028	0.998278
K01496	-0.593269	0.0418039		0.569501	0.994821
K01497	0.68356	1.45612		0.627999	0.317563
K01499	-1.79299	-1.20713		0.304333	0.4959
K01501	-0.173799	0.228928		0.86962	0.991626
K01502	-0.404526	0.312068		0.749867	0.991626
K01505	0.108753	0.458349		0.941951	0.937122
K01507	-0.465696	0.00626384		0.605752	0.998278
K01510	0.316863	0.0507371		NA	NA
K01512	-0.293077	-0.39117		0.770563	0.897559
K01513	-1.03547	-1.0173		NA	0.683424
K01514	-1.67124	-0.272622		0.417843	0.991626
K01515	0.126893	-0.160909		0.918068	0.991626
K01517	0.343268	1.15574		0.822218	0.407766
K01518	-0.473976	-0.112696		NA	0.991626
K01519	-1.24104	-0.784543		0.432494	0.802013
K01520	-0.675195	-0.0589268		0.425981	0.991627
K01521	0.0195295	1.10379		0.989308	0.47279
K01522	-2.06999	-2.06367		0.29849	0.170175
K01523	-0.285518	0.489305		0.832344	0.899683
K01524	-0.0232209	-0.110871		0.981643	0.991626
K01525	2.27793	2.96531		0.257845	0.0249709
K01531	-0.88776	-0.0651731		0.423733	0.993623
K01533	-0.227857	0.0730157		0.837681	0.991626
K01534	-0.745772	-0.135245		0.417843	0.991626
K01535	-0.662772	-0.370004		0.480107	0.922231
K01537	-0.979357	-0.131401		0.338366	0.991626
K01539	-0.875531	-0.857717		NA	0.807668
K01540	0.0863698	-0.17915		NA	NA
K01541	0.316863	0.0507371		NA	NA
K01545	0.793077	0.773325		NA	0.881872
K01546	-1.33618	-0.629609		0.322343	0.776683
K01547	-1.32489	-0.652671		0.31916	0.744978
K01548	-1.35576	-0.661324		0.317556	0.749253
K01551	-0.610545	0.0922432		0.556236	0.991626
K01555	-0.852055	-1.338		0.506161	0.334824
K01556	0.231635	0.720146		0.868724	0.707334
K01557	0.0395528	0.231088		NA	0.991626
K01560	0.0947398	-0.414612		0.94524	0.950244
K01561	-0.14754	0.240672		0.889912	0.991626
K01562	0.0441095	-0.22188		NA	NA
K01563	-0.0426654	0.598831		0.980073	0.887203
K01565	-1.70509	-1.62344		0.252602	0.136703
K01567	-0.69064	0.1494		0.468224	0.991626
K01568	0.340473	0.408311		NA	0.991626
K01569	-1.25992	-1.18305		0.412983	0.473416
K01571	-0.111111	-0.129284		0.918524	0.991626
K01572	-0.625466	-0.0885464		0.44919	0.991626
K01573	0.468269	1.00706		0.724303	0.504343
K01574	3.95682	4.85794		0.0739378	0.0014435
K01575	-0.454998	-0.140642		0.672509	0.991626
K01576	0.514742	0.158085		0.724303	0.991626
K01577	0.528012	0.149295		0.725144	0.991626
K01578	1.86239	2.76081		0.336391	0.0457122
K01579	-0.867711	-0.0721348		0.36996	0.991626
K01580	-1.28248	-1.19203		0.376321	0.406227
K01581	-0.410977	0.0455691		0.618962	0.994212
K01582	-0.598438	-0.57611		0.534866	0.736649
K01583	1.00357	1.49468		0.425693	0.210013
K01584	0.343452	-0.51417		0.807463	0.905734
K01585	-1.09393	-0.0563068		0.32039	0.994201
K01586	-0.548908	-0.128154		0.500977	0.991626
K01587	0.316863	0.0507371		NA	NA
K01588	-0.675183	-0.0645462		0.425002	0.991626
K01589	-0.572456	-0.295052		0.562348	0.990065
K01590	-0.399901	0.372053		0.788199	0.991626
K01591	-0.67778	-0.0739668		0.424676	0.991626
K01592	0.893037	0.559758		0.567139	0.951144
K01593	0.31204	1.26214		0.832344	0.351255
K01594	0.979893	1.00051		NA	0.737199
K01595	-0.21202	0.142235		0.862722	0.991626
K01596	-1.23077	-1.0544		0.291982	0.285855
K01597	-0.808982	-1.47459		0.464795	0.152967
K01598	-1.03687	-1.62816		0.382288	0.0675344
K01599	-0.773157	-0.0754047		0.419611	0.991626
K01601	0.38529	-1.57361		0.809304	0.266616
K01602	-1.44112	-1.16371		0.280077	0.280497
K01607	-0.286464	-0.279005		0.785498	0.991626
K01608	0.778736	1.52899		0.526924	0.180995
K01609	-0.69265	-0.111761		0.423733	0.991626
K01610	-0.673921	-0.0364837		0.427475	0.994518
K01611	-0.424677	0.292766		0.632933	0.968755
K01612	0.316863	0.0507371		NA	NA
K01613	-0.814424	-0.0158468		0.389117	0.998278
K01615	-0.274028	0.113244		0.790241	0.991626
K01616	0.0376994	0.379322		NA	0.991626
K01617	2.19833	3.08532		0.285531	0.0257236
K01619	-0.838547	-0.101005		0.379516	0.991626
K01620	-0.715109	-0.231306		0.423733	0.991626
K01621	-0.477708	-0.917558		0.683316	0.50161
K01622	-0.62313	-0.865405		0.587153	0.553261
K01623	-0.453818	0.514565		0.622274	0.763578
K01624	-0.566675	-0.0752747		0.496248	0.991626
K01625	-0.655809	-0.119258		0.436189	0.991626
K01626	0.378235	0.130584		0.731418	0.991626
K01627	-1.02201	-0.0646291		0.32944	0.991626
K01628	-0.190449	-0.331538		0.865716	0.954782
K01629	-0.76556	-0.0795954		0.420447	0.991626
K01630	-1.59486	-1.66911		0.333536	0.221544
K01631	-0.245861	-0.153673		0.82011	0.991626
K01633	-1.01527	-0.0167376		0.338363	0.998278
K01635	-0.822299	-1.41186		0.496825	0.248369
K01637	1.64212	2.42301		0.339748	0.0522869
K01638	0.661513	1.42175		0.632933	0.319924
K01639	-0.993087	-0.60957		0.346254	0.657894
K01640	0.119573	0.755575		0.935753	0.698003
K01641	-0.771417	-1.3674		0.4667	0.176111
K01643	-0.827525	-0.433058		0.441037	0.91601
K01644	-0.680275	-0.294652		0.502345	0.991626
K01646	-0.763236	-0.329725		0.469254	0.984766
K01647	-0.147402	-0.209645		0.894417	0.991626
K01649	-0.67401	-0.160291		0.423733	0.991626
K01652	-0.30635	-0.0448949		0.738011	0.994389
K01653	-0.468912	-0.100612		0.574212	0.991626
K01654	0.450326	-0.339263		0.735718	0.991626
K01655	0.316863	0.0507371		NA	NA
K01656	-1.38326	-1.26972		0.496248	0.705221
K01657	-0.687666	-0.0904287		0.423733	0.991626
K01658	-0.719118	-0.0202227		0.423733	0.998278
K01659	-0.192894	0.473486		0.904338	0.951144
K01661	-1.03654	0.00178057		0.32944	0.999125
K01662	-0.610313	-0.0585171		0.460879	0.991627
K01663	-1.79511	-1.8654		0.227024	0.0568291
K01664	-0.99544	-1.04512		0.392011	0.343255
K01665	-0.621421	0.389045		0.526941	0.922231
K01666	-0.249657	-0.0970984		0.832281	0.991626
K01667	-0.898534	0.148363		0.423733	0.991626
K01668	-0.45573	-0.289653		0.645388	0.985527
K01669	-0.182856	0.48073		0.896677	0.912434
K01670	0.316863	0.0507371		NA	NA
K01671	1.68989	-2.09669		NA	NA
K01672	0.316863	0.0507371		NA	NA
K01673	-1.01957	-0.251613		0.322874	0.991626
K01674	-0.0321536	0.951928		0.984438	0.674474
K01676	-1.03928	0.01563		0.337834	0.998278
K01677	-0.144697	-0.097586		0.896677	0.991626
K01678	-0.106894	-0.0759164		0.925525	0.991626
K01679	-0.339895	-0.322901		0.723464	0.949646
K01681	-0.266255	-0.288626		0.794195	0.979735
K01682	1.42224	2.16562		0.395727	0.0957663
K01683	-0.316197	0.377643		0.787681	0.94371
K01684	-0.598681	-0.990478		0.514767	0.308644
K01685	-0.910318	-0.0858341		0.352767	0.991626
K01686	-0.742787	-0.111676		0.423733	0.991626
K01687	-0.639612	-0.134741		0.435443	0.991626
K01689	-0.620261	-0.102448		0.445366	0.991626
K01690	2.43191	3.35162		0.244053	0.0109717
K01692	2.40037	3.33258		0.250205	0.0137475
K01693	-0.145882	-0.0983375		0.890695	0.991626
K01694	-1.38688	-1.27334		0.495915	0.70416
K01695	-0.64257	-0.117043		0.431683	0.991626
K01696	-0.650161	-0.123321		0.427475	0.991626
K01697	0.29591	0.452102		0.823969	0.924343
K01698	-0.464836	0.222076		0.579549	0.991626
K01699	-1.07459	-0.390167		0.406939	0.958215
K01702	0.311932	0.503261		NA	NA
K01703	-0.53977	-0.111514		0.504802	0.991626
K01704	-0.597704	-0.120504		0.460879	0.991626
K01705	-1.31569	-2.29545		0.389545	0.048921
K01706	-0.644753	-0.367571		0.458489	0.899034
K01707	1.36482	0.429322		0.404104	0.991626
K01708	-0.722717	0.501251		0.508304	0.871473
K01709	-0.740031	-0.294612		0.423733	0.954782
K01710	-0.71874	-0.0906063		0.423733	0.991626
K01711	-0.735666	-0.00922775		0.423733	0.998278
K01712	-0.79952	0.174898		0.425002	0.991626
K01713	-1.05957	-0.197208		0.327868	0.991626
K01714	-0.700536	-0.137349		0.423733	0.991626
K01715	-0.0282506	-0.342815		0.981643	0.978464
K01716	3.1139	3.74212		0.206792	0.0200979
K01719	-1.0562	-0.0433912		0.331109	0.994414
K01720	-0.93234	-0.419214		0.427505	0.950392
K01721	-1.80709	-0.192698		0.240963	0.991626
K01724	-0.431899	0.0570556		0.700274	0.994216
K01725	0.417166	1.13416		0.798112	0.532878
K01727	-1.51041	-1.32307		0.336289	0.363527
K01728	-0.416556	0.610474		0.718116	0.759912
K01729	1.30856	2.15938		0.424201	0.13079
K01730	-1.53826	-1.3826		0.347602	0.380629
K01731	0.316863	0.0507371		NA	NA
K01732	-0.922415	0.750786		0.423733	0.519186
K01733	-0.671062	-0.18		0.424093	0.991626
K01734	-0.312028	-0.26648		0.747211	0.991241
K01735	-0.683653	-0.116088		0.423733	0.991626
K01736	-0.691168	-0.0824941		0.423733	0.991626
K01737	-0.597151	-0.0490049		0.478788	0.994212
K01738	-0.575245	-0.158706		0.475124	0.991626
K01739	-0.143285	-0.336594		0.894417	0.937625
K01740	-0.727805	-0.081712		0.423733	0.991626
K01741	0.316863	0.0507371		NA	NA
K01744	-0.552818	0.20996		0.53293	0.991626
K01745	-0.757144	0.0717636		0.441037	0.991626
K01746	-0.627166	-0.474643		0.510027	0.842822
K01749	-0.477004	0.0409892		0.565039	0.994414
K01750	-0.332038	0.42074		0.738191	0.880947
K01751	-0.169548	-0.238045		0.877091	0.991626
K01752	-0.0455179	-0.0109833		0.973973	0.998278
K01753	-0.500154	0.0168119		0.668007	0.998278
K01754	-0.291898	-0.0630714		0.772547	0.991627
K01755	-0.634196	-0.13444		0.438982	0.991626
K01756	-0.680565	-0.0783833		0.424139	0.991626
K01757	-0.771994	-0.754138		NA	0.872614
K01758	-1.13288	-0.563133		0.380772	0.837694
K01759	-0.294258	0.0779242		0.752181	0.991626
K01760	-0.0800428	-0.11971		0.944741	0.991626
K01761	-1.01167	-0.125018		0.411856	0.991626
K01762	0.805282	0.687615		0.46947	0.712564
K01766	1.85304	1.2586		0.395392	0.673378
K01768	-0.566916	-0.536367		0.546148	0.763578
K01769	0.0815368	0.0284892		NA	NA
K01770	-0.683138	-0.0663212		0.423733	0.991626
K01771	0.643189	0.119077		0.566328	0.991626
K01772	-0.150901	0.440058		0.912338	0.924111
K01775	-0.70712	-0.124643		0.423733	0.991626
K01776	-0.730408	-0.0629119		0.423733	0.991626
K01777	-0.580214	0.00243406		0.594456	0.999125
K01778	-0.735102	-0.15451		0.420823	0.991626
K01779	-0.048183	-0.100306		0.968801	0.991626
K01781	2.34798	3.06676		0.250205	0.0213656
K01782	0.414335	1.03266		0.774214	0.536808
K01783	-0.574226	-0.116141		0.481016	0.991626
K01784	-0.826345	-0.164699		0.369319	0.991626
K01785	-0.860403	-0.0529388		0.36996	0.993701
K01787	-1.13758	-0.590831		0.340284	0.759912
K01788	-0.0315044	0.312759		0.980487	0.987932
K01790	-0.818317	-0.132463		0.381173	0.991626
K01791	-0.832877	-0.11244		0.376426	0.991626
K01792	0.198601	0.687583		0.885661	0.721887
K01793	0.316863	0.0507371		NA	NA
K01795	1.39291	2.24277		0.425981	0.153968
K01796	2.24866	3.1371		0.281957	0.0227186
K01799	0.514214	1.02818		0.725144	0.558331
K01800	3.12014	4.14228		0.139135	0.00334012
K01801	2.34317	3.35439		0.270608	0.0157448
K01802	-0.796173	-0.222423		0.425002	0.991626
K01803	-0.781038	-0.0787256		0.402928	0.991626
K01804	-0.822355	-0.193937		0.386826	0.991626
K01805	-0.524398	-0.397871		0.560237	0.887203
K01807	1.05656	1.57047		0.423733	0.163826
K01808	-0.687125	-0.117452		0.423733	0.991626
K01809	-0.774085	-0.0833543		0.410219	0.991626
K01810	-0.702127	-0.10102		0.423733	0.991626
K01811	-1.08547	-0.158456		0.294421	0.991626
K01812	-0.793586	-0.112578		0.404608	0.991626
K01813	-0.627194	-0.00468026		0.477026	0.998278
K01814	-0.659022	-0.141531		0.425981	0.991626
K01815	-0.89012	-0.0905053		0.358338	0.991626
K01816	-1.28707	-0.98386		0.305675	0.40662
K01817	-0.614731	0.0964105		0.460525	0.991626
K01818	-0.982841	-0.303371		0.337834	0.959418
K01819	-0.855681	-0.442165		0.466133	0.940534
K01820	-0.947218	-1.47855		0.424676	0.168109
K01821	-0.516963	0.0755438		0.607454	0.991626
K01822	4.0441	4.97558		0.068233	0.00116252
K01823	-0.334414	-0.07115		0.715966	0.991626
K01825	1.49426	2.37118		0.411856	0.0977054
K01826	3.59885	4.48085		0.0739378	0.00128757
K01829	-1.54559	-1.53519		0.322343	0.233765
K01830	0.316863	0.0507371		NA	NA
K01834	-0.39907	0.0227329		0.68398	0.998278
K01835	-0.58282	-0.127975		0.478788	0.991626
K01836	-0.608303	-1.3454		0.723597	0.50161
K01838	-0.423151	-0.491067		0.647799	0.791501
K01839	0.0348262	-0.0482918		0.977257	0.994414
K01840	-0.97766	-0.0201866		0.34153	0.998278
K01841	-0.105164	-0.032748		0.934476	0.997133
K01843	-1.08028	-0.886571		0.329084	0.395339
K01844	-1.19196	-1.54803		0.403929	0.198194
K01845	-0.459277	0.131126		0.573326	0.991626
K01846	-0.702094	0.496356		0.475815	0.833159
K01847	-1.07689	-0.111152		0.322343	0.991626
K01848	-0.379913	-0.0417951		0.684345	0.994414
K01849	-0.323594	0.0607121		0.737	0.991627
K01850	0.316863	0.0507371		NA	NA
K01851	-0.304643	-0.163047		0.842231	0.991626
K01852	-1.9335	-2.58468		0.294421	0.0508259
K01853	0.316863	0.0507371		NA	NA
K01854	-0.70209	-0.0626274		0.424093	0.991626
K01856	-1.08226	-1.39573		0.364158	0.142934
K01857	0.836176	1.42894		0.50226	0.251849
K01858	-1.04128	0.063462		0.32508	0.991626
K01860	1.06705	-2.72137		0.546035	0.147458
K01865	0.0093418	0.851585		0.994895	0.720101
K01866	-0.683625	-0.0875872		0.423733	0.991626
K01867	-0.685069	-0.0884785		0.423733	0.991626
K01868	-0.660345	-0.104083		0.427505	0.991626
K01869	-0.669988	0.00866691		0.429594	0.998278
K01870	-0.701236	-0.100444		0.423733	0.991626
K01872	-0.529371	-0.096761		0.522458	0.991626
K01873	-0.696383	-0.0914311		0.423733	0.991626
K01874	-0.682986	-0.0771898		0.423733	0.991626
K01875	-0.685139	-0.0800091		0.423733	0.991626
K01876	-0.696086	-0.0905094		0.423733	0.991626
K01878	-0.112228	0.429532		0.919336	0.866624
K01879	-0.121077	0.422766		0.913092	0.872614
K01880	-0.769261	-0.157893		0.409986	0.991626
K01881	-0.687938	-0.0943701		0.423733	0.991626
K01883	-0.70969	-0.0846565		0.423733	0.991626
K01884	-0.900068	-0.0252718		0.425981	0.998278
K01885	-0.711931	-0.141197		0.423733	0.991626
K01886	-0.703364	-0.0804435		0.423733	0.991626
K01887	-0.672095	-0.0787102		0.425002	0.991626
K01889	-0.68226	-0.0863078		0.423733	0.991626
K01890	-0.689427	-0.0925333		0.423733	0.991626
K01892	-0.69364	-0.0914718		0.423733	0.991626
K01893	-0.7343	-0.113584		0.423733	0.991626
K01894	1.56743	2.48742		0.36996	0.0535676
K01895	-0.897382	-0.0417834		0.36996	0.994414
K01896	-1.27067	-1.57793		0.349402	0.144071
K01897	-0.845542	-0.061309		0.379912	0.991626
K01899	-0.312636	-0.683436		0.875392	0.904822
K01900	-1.95906	-2.26151		0.26632	0.0593514
K01902	-0.429788	0.348102		0.600464	0.896316
K01903	-0.410885	0.33495		0.62057	0.912434
K01904	0.0441095	-0.22188		NA	NA
K01905	-0.729021	-0.45415		0.537264	0.930438
K01906	-0.526673	-0.156224		0.55625	0.991626
K01907	1.09954	1.767		0.44484	0.19914
K01908	1.55998	2.40463		0.391793	0.0844302
K01909	-1.51327	-1.14932		0.47394	0.797122
K01910	-0.628225	-0.47235		0.571093	0.896316
K01911	-1.02298	0.00577532		0.331109	0.998278
K01912	-0.969666	-0.101862		0.337834	0.991626
K01914	-0.693249	-0.171268		0.425289	0.991626
K01915	-0.591306	-0.0381424		0.466107	0.994424
K01916	-0.317278	-0.508906		0.757643	0.797486
K01918	-0.851264	-0.0738293		0.376426	0.991626
K01919	-0.218503	0.426653		0.87078	0.934092
K01920	0.753341	1.65078		0.61183	0.266918
K01921	-0.689342	-0.0989115		0.423733	0.991626
K01922	-0.993318	-1.32895		0.420823	0.217885
K01923	-0.692881	-0.0794643		0.423733	0.991626
K01924	-0.66558	-0.0409923		0.427505	0.994414
K01925	-0.695574	-0.0977838		0.423733	0.991626
K01926	-0.329512	-0.512441		0.745958	0.794514
K01928	-0.688629	-0.0988539		0.423733	0.991626
K01929	-0.685163	-0.0842224		0.423733	0.991626
K01933	-0.677213	-0.0673823		0.425002	0.991626
K01934	-0.699027	-0.0914697		0.423733	0.991626
K01935	-0.396569	-0.184035		0.642528	0.991626
K01937	-0.69776	-0.0466502		0.423733	0.994212
K01938	-0.331942	0.0266771		0.731456	0.997502
K01939	-0.658716	-0.0519767		0.428975	0.993701
K01940	-0.647756	-0.137827		0.430576	0.991626
K01941	0.479254	1.2832		0.759759	0.449576
K01942	-1.28204	-0.819775		0.471685	0.865558
K01945	-0.698254	-0.0772458		0.423733	0.991626
K01947	0.316863	0.0507371		NA	NA
K01948	-0.591104	-0.9188		NA	0.771749
K01950	-0.842625	-0.0666806		0.376426	0.991626
K01951	-0.623268	-0.0753295		0.448195	0.991626
K01952	-0.742014	-0.128755		0.415357	0.991626
K01953	-0.561104	-0.181136		0.496248	0.991626
K01955	-0.612605	-0.155271		0.461259	0.991626
K01956	-0.591876	-0.00274475		0.468818	0.999057
K01958	-0.831441	-0.461405		0.418501	0.835094
K01959	0.131456	0.74066		0.936404	0.77867
K01960	-1.1502	-0.113613		0.303182	0.991626
K01961	-0.65305	-0.312754		0.466133	0.961525
K01962	-0.173615	-0.190287		0.878346	0.991626
K01963	-0.158659	-0.234212		0.888804	0.991626
K01964	0.316863	0.0507371		NA	NA
K01965	-0.253579	0.391347		0.867994	0.983796
K01966	-0.939092	-0.788374		0.411557	0.543528
K01968	0.180193	0.964296		0.909126	0.567213
K01969	0.165159	0.862957		0.915922	0.65066
K01971	-1.07288	-1.41591		0.393677	0.176701
K01972	-0.680299	-0.0747385		0.424093	0.991626
K01974	-1.26388	-0.435789		0.40085	0.972442
K01975	-0.304491	-0.293272		0.758029	0.978464
K01989	0.0444655	-0.159803		0.973253	0.991626
K01990	-0.565534	-0.216803		0.487914	0.991626
K01991	-1.13722	-0.177173		0.299326	0.991626
K01992	-0.662571	-0.155276		0.426729	0.991626
K01993	-1.12464	-0.0993798		0.306059	0.991626
K01994	-1.53674	-1.23933		0.351506	0.45562
K01995	0.0322322	-0.0639682		0.977908	0.991627
K01996	0.0219274	-0.0766773		0.98371	0.991626
K01997	-0.010372	-0.10962		0.991169	0.991626
K01998	-0.027381	-0.128695		0.981081	0.991626
K01999	-0.0597873	-0.0930359		0.958928	0.991626
K02000	-0.214296	0.238656		0.837008	0.991626
K02001	-0.162555	0.281393		0.883093	0.983311
K02002	-0.0853843	0.441815		0.940084	0.862305
K02003	-0.610093	-0.214823		0.451836	0.991626
K02004	-0.793113	-0.204274		0.393049	0.991626
K02005	-1.09501	-0.205956		0.307263	0.991626
K02006	-0.05941	-0.068193		0.962696	0.991626
K02007	0.0692769	-0.143845		0.957524	0.991626
K02008	0.131179	-0.154369		0.91521	0.991626
K02009	-0.65944	-0.192531		0.519538	0.991626
K02010	-0.21577	0.116908		0.822218	0.991626
K02011	-0.184083	0.100061		0.853577	0.991626
K02012	-0.178326	0.148229		0.862722	0.991626
K02013	-0.554328	-0.0886201		0.495541	0.991626
K02014	-0.917394	0.0712078		0.36996	0.991626
K02015	-0.588851	-0.0867337		0.467431	0.991626
K02016	-0.603518	-0.0803737		0.458746	0.991626
K02017	-0.215427	0.0586656		0.852595	0.994201
K02018	-0.289437	0.0220352		0.762183	0.998278
K02019	-0.563677	0.144133		0.532782	0.991626
K02020	-0.207403	0.085967		0.842806	0.991626
K02021	-0.304207	-0.0142003		0.839962	0.998278
K02022	-1.14718	-0.241187		0.300713	0.991626
K02024	-0.524964	-0.503023		0.587032	0.808148
K02025	0.379391	-0.23994		0.765097	0.991626
K02026	0.485819	-0.224556		0.706502	0.991626
K02027	0.306848	-0.205489		0.811006	0.991626
K02028	-0.0272414	-0.173943		0.981643	0.991626
K02029	0.0303708	-0.0936798		0.980073	0.991626
K02030	-0.211662	-0.112151		0.836947	0.991626
K02031	-0.122005	-0.211822		0.912338	0.991626
K02032	0.0407566	-0.176388		0.973973	0.991626
K02033	0.0907348	-0.0822283		0.939522	0.991626
K02034	-0.0137044	-0.144551		0.989308	0.991626
K02035	0.178588	-0.0889198		0.884843	0.991626
K02036	-0.616182	-0.408435		0.49303	0.881872
K02037	-0.562718	-0.349034		0.5273	0.92774
K02038	-0.571092	-0.360858		0.512376	0.912654
K02039	-0.574279	-0.366713		0.51953	0.9133
K02040	-0.882709	-0.15231		0.366624	0.991626
K02041	0.488972	0.371948		0.632933	0.94371
K02042	0.59232	0.282578		0.584733	0.991626
K02043	1.30205	1.16309		0.398108	0.479638
K02044	0.378933	0.240516		0.724303	0.991626
K02045	-0.21944	0.067374		0.802703	0.991626
K02046	-0.296703	-0.00451975		0.727391	0.998278
K02047	-0.296704	-0.00421814		0.727391	0.998278
K02048	-0.444212	-0.0505678		0.566328	0.992453
K02049	-0.483656	-0.347875		0.578041	0.916086
K02050	-0.430884	-0.255221		0.631323	0.991626
K02051	-0.888679	-0.102245		0.354317	0.991626
K02052	-0.186484	0.312075		0.888804	0.991626
K02053	0.116339	0.589696		0.935095	0.816366
K02054	0.571103	0.871365		0.614472	0.53954
K02055	0.224452	0.833527		0.870754	0.585614
K02056	0.22177	-0.431245		0.868508	0.929523
K02057	0.194326	-0.430224		0.884979	0.92774
K02058	0.346154	-0.0406545		0.766348	0.995156
K02062	-0.192707	0.0027153		0.88875	0.999125
K02063	1.13313	0.939668		0.462472	0.721462
K02064	1.11357	0.963686		0.467431	0.706087
K02065	-1.06657	-0.145665		0.310077	0.991626
K02066	-1.076	-0.143973		0.304333	0.991626
K02067	-1.05812	-0.113006		0.315787	0.991626
K02068	-1.14048	-0.238247		0.285519	0.991626
K02069	-1.14729	-0.247779		0.285519	0.991626
K02071	0.423001	-0.0753226		0.725514	0.991975
K02072	0.283237	-0.0920592		0.82011	0.991626
K02073	0.252101	0.03905		0.832344	0.995004
K02074	-1.04848	-1.45202		0.322343	0.0525031
K02075	-1.09501	-1.22546		0.322641	0.1542
K02076	-0.743498	-0.108015		0.412983	0.991626
K02077	-1.22988	-1.40465		0.376426	0.249724
K02078	-0.457306	-0.0423225		0.592186	0.994414
K02079	1.92676	2.25411		0.248815	0.0402458
K02080	-1.22093	-0.367011		0.419163	0.990158
K02081	-1.09218	-0.48868		0.335537	0.828151
K02082	1.06894	-0.963273		NA	NA
K02083	-0.803615	-0.793618		0.423733	0.492562
K02086	-0.260816	-1.06721		0.852312	0.442341
K02087	0.313037	0.258486		NA	NA
K02088	0.313037	0.258486		NA	NA
K02092	0.979369	1.54482		0.496825	0.280497
K02093	0.987351	1.55864		0.496825	0.282696
K02094	0.979968	1.46284		0.496454	0.323439
K02095	0.792816	1.31339		0.581101	0.393341
K02096	1.05355	1.57405		0.467314	0.27581
K02097	0.720944	1.15682		0.624598	0.500013
K02099	0.0391048	0.443919		0.973253	0.803215
K02100	-1.88761	-0.779334		0.116216	0.538347
K02101	-1.81266	-1.79482		0.337834	0.239696
K02103	0.452291	-0.247114		0.726055	0.991626
K02106	0.145421	0.605576		0.91521	0.796974
K02107	-0.78583	-0.215614		0.469943	0.991626
K02108	-0.478806	-0.0682711		0.568146	0.991626
K02109	-0.482782	-0.0634282		0.562371	0.991626
K02110	-0.483176	-0.0554299		0.562063	0.992014
K02111	-0.47484	-0.0433769		0.570636	0.994389
K02112	-0.446431	-0.0102307		0.597887	0.998278
K02113	-0.668871	-0.0362171		0.42623	0.994518
K02114	-0.445015	-0.0161518		0.599235	0.998278
K02115	-0.466137	-0.0549546		0.578831	0.99229
K02116	0.709377	1.13784		0.551331	0.393668
K02117	-0.828243	-0.395466		0.423733	0.919102
K02118	-0.84272	-0.405639		0.423733	0.906906
K02119	-0.708172	-0.255259		0.475815	0.991626
K02120	-0.848596	-0.417512		0.423733	0.896316
K02121	-0.732613	-0.550772		0.450517	0.764711
K02122	-0.724681	-0.280754		0.466133	0.991626
K02123	-0.870507	-0.418012		0.423733	0.903175
K02124	-0.870542	-0.427868		0.423733	0.887766
K02126	0.316863	0.0507371		NA	NA
K02127	0.316863	0.0507371		NA	NA
K02128	0.316863	0.0507371		NA	NA
K02132	0.316863	0.0507371		NA	NA
K02133	-1.37035	-1.2791		0.497266	0.702319
K02134	0.316863	0.0507371		NA	NA
K02137	0.679245	0.696762		0.46552	0.562133
K02138	0.316863	0.0507371		NA	NA
K02144	0.316863	0.0507371		NA	NA
K02151	-1.80425	-1.96083		0.262296	0.0720352
K02152	1.13913	0.697388		NA	0.916086
K02155	0.316863	0.0507371		NA	NA
K02156	0.316863	0.0507371		NA	NA
K02160	-0.525124	-0.171178		0.564908	0.991626
K02164	3.13559	4.09134		0.135631	0.00367532
K02167	3.42958	4.40572		0.132387	0.00391201
K02168	-0.0057394	0.993392		0.995193	0.458688
K02169	-0.236052	-0.365436		0.836075	0.940534
K02170	0.67496	1.39741		0.644391	0.369121
K02171	-0.732462	-0.664944		0.466133	0.66993
K02172	-0.195684	0.374798		0.87078	0.938497
K02173	0.987892	-0.352696		NA	NA
K02182	2.04426	2.9196		0.270608	0.0162843
K02183	2.69148	3.34247		0.248815	0.0271838
K02184	-1.96973	-2.11845		0.237785	0.0504451
K02188	-0.520582	-0.0858232		0.541528	0.991626
K02189	0.0668635	0.00607193		0.957379	0.998278
K02190	-0.843747	-0.0133154		0.381655	0.998278
K02191	-0.501227	0.737266		0.614399	0.558331
K02192	2.45881	3.39055		0.233458	0.00882921
K02193	0.808212	1.58031		0.514013	0.181112
K02194	0.448523	1.18146		0.725414	0.363218
K02195	0.418385	1.14433		0.740934	0.383566
K02196	2.68372	3.28889		0.220743	0.0200979
K02197	0.618507	1.37799		0.614679	0.257626
K02198	0.28912	0.946226		0.832281	0.512693
K02199	1.18887	1.58727		0.423733	0.273135
K02200	1.97832	2.62827		0.282569	0.0345304
K02201	0.316863	0.0507371		NA	NA
K02203	0.181364	-0.0412835		0.884667	0.994821
K02204	0.534769	1.31308		0.722907	0.398625
K02205	-0.305706	-0.595703		0.849063	0.887203
K02206	0.316863	0.0507371		NA	NA
K02208	0.0863698	-0.17915		NA	NA
K02213	0.316863	0.0507371		NA	NA
K02217	-1.00024	-0.402228		0.350452	0.894917
K02221	0.272574	0.788773		0.838737	0.631257
K02222	-0.0855355	0.289313		NA	0.991626
K02223	0.316863	0.0507371		NA	NA
K02224	-0.771349	-0.145534		0.406939	0.991626
K02225	3.46322	4.41193		0.0993289	0.0022175
K02226	-0.389339	0.10554		0.680481	0.991626
K02227	-0.596831	-0.0284801		0.467455	0.996653
K02228	3.4941	4.30639		0.116835	0.00426409
K02229	2.73709	3.4088		0.220018	0.0167229
K02230	-0.917083	-0.0704818		0.371975	0.991626
K02231	-0.602434	-0.027415		0.466432	0.997016
K02232	-0.644691	-0.101782		0.435748	0.991626
K02233	-0.628197	-0.0324079		0.451836	0.994821
K02234	2.57829	3.53627		0.243442	0.0102313
K02236	-0.131533	0.0989866		0.91061	0.991626
K02237	0.226301	0.0137081		0.847445	0.998278
K02238	-0.571063	-0.0881193		0.48797	0.991626
K02239	-0.566524	0.389039		0.532782	0.887766
K02240	0.144246	-0.958288		0.903716	0.380629
K02241	-0.784012	-0.411778		0.464512	0.934721
K02242	-0.0427326	-0.0786725		0.97205	0.991626
K02243	0.420217	-0.994936		0.686739	0.363283
K02244	0.0355753	-1.14565		0.981643	0.450429
K02245	0.215446	-1.05675		0.851085	0.297973
K02246	0.147299	-0.342262		0.903716	0.965007
K02247	0.316863	0.0507371		NA	NA
K02248	-0.0550842	-1.29165		0.973973	0.393668
K02249	0.316863	0.0507371		NA	NA
K02250	-0.00831807	-0.335029		NA	0.991626
K02251	0.0649993	-0.567056		0.967368	0.862305
K02253	0.430551	0.102949		NA	0.994212
K02254	0.316863	0.0507371		NA	NA
K02255	0.316863	0.0507371		NA	NA
K02256	0.316863	0.0507371		NA	NA
K02257	-1.86001	-1.80178		0.254165	0.118601
K02258	3.12484	4.07574		0.131772	0.0033165
K02259	-0.346094	0.251088		0.798677	0.991626
K02261	0.316863	0.0507371		NA	NA
K02262	0.316863	0.0507371		NA	NA
K02263	0.316863	0.0507371		NA	NA
K02267	0.316863	0.0507371		NA	NA
K02274	-0.905813	-0.520759		0.425002	0.865558
K02275	-0.774439	-0.287181		0.497769	0.991626
K02276	-0.703588	-0.196565		0.542123	0.991626
K02277	-1.57016	-1.50734		0.332246	0.280497
K02278	0.484057	-0.620592		0.714955	0.831176
K02279	-0.735041	-0.486734		0.459373	0.847519
K02280	-0.822533	-0.0824873		0.423733	0.991626
K02281	-0.67599	0.159117		0.622239	0.991626
K02282	-0.957999	-0.122317		0.369319	0.991626
K02283	0.275512	-0.145147		0.825421	0.991626
K02284	0.914637	1.46647		0.515176	0.30886
K02285	0.914157	1.48667		0.517146	0.300377
K02286	0.628505	1.06574		0.669209	0.540391
K02287	1.50135	2.09179		0.376541	0.103452
K02288	0.861527	1.41547		0.5488	0.34214
K02289	0.979369	1.54482		0.496825	0.280497
K02290	0.51779	1.10827		0.729192	0.500013
K02291	-1.34578	-1.10996		0.299643	0.336837
K02292	0.90818	1.36478		NA	0.462208
K02293	0.433474	0.548816		0.724111	0.846682
K02294	2.75114	3.64603		0.184409	0.00715137
K02295	0.979911	1.13709		NA	0.642402
K02297	0.68137	1.73712		0.596832	0.130237
K02298	0.675875	1.79705		0.595704	0.105858
K02299	-0.729494	-0.0177315		0.542123	0.998278
K02300	0.716905	1.70337		0.580241	0.148574
K02302	-0.0441075	0.305302		0.969965	0.959418
K02303	-0.660756	-0.173288		0.550813	0.991626
K02304	-0.236716	-0.233942		0.816862	0.991626
K02305	0.471338	1.29282		0.774023	0.469772
K02313	-0.672416	-0.0892205		0.424738	0.991626
K02314	-0.758656	-0.129825		0.409986	0.991626
K02315	-0.431648	-0.411746		0.662108	0.893191
K02316	-0.709069	-0.103253		0.423733	0.991626
K02317	0.316863	0.0507371		NA	NA
K02318	-1.15177	-1.28459		0.456212	0.500013
K02319	0.316863	0.0507371		NA	NA
K02322	0.316863	0.0507371		NA	NA
K02323	0.316863	0.0507371		NA	NA
K02326	0.316863	0.0507371		NA	NA
K02327	0.316863	0.0507371		NA	NA
K02328	0.316863	0.0507371		NA	NA
K02330	0.316863	0.0507371		NA	NA
K02334	-0.605954	-0.447184		0.478854	0.817843
K02335	-0.645183	-0.0707283		0.436322	0.991626
K02336	3.40701	4.28833		0.0942083	0.00223043
K02337	-0.689123	-0.0613761		0.423733	0.991626
K02338	-0.683218	-0.0938893		0.423733	0.991626
K02339	2.21703	2.86793		0.252602	0.024799
K02340	-0.710149	-0.0871845		0.423733	0.991626
K02341	-0.666834	-0.0658786		0.425981	0.991626
K02342	-0.961718	-0.0700964		0.338854	0.991626
K02343	-0.693775	-0.0777236		0.423733	0.991626
K02344	1.3467	-1.46206		NA	NA
K02345	0.573025	0.639714		NA	NA
K02346	-0.828041	-0.240507		0.375567	0.991626
K02347	-1.48944	-1.46825		0.306059	0.213359
K02348	-1.04972	-0.18794		0.313918	0.991626
K02349	0.316863	0.0507371		NA	NA
K02351	-1.2188	-0.863099		0.340284	0.532602
K02352	0.313037	0.258486		NA	NA
K02355	-0.71563	-0.0987593		0.423733	0.991626
K02356	-0.684138	-0.0866502		0.423733	0.991626
K02357	-0.683711	-0.0857415		0.423733	0.991626
K02358	-0.647084	-0.0359404		0.431586	0.994518
K02361	-1.04959	0.0397511		0.332246	0.994518
K02362	2.37642	3.24542		0.27052	0.0213206
K02363	1.24618	-0.13044		0.496454	0.991627
K02364	-1.03704	-0.723927		0.496865	0.865558
K02371	-0.23644	-0.0663143		0.821525	0.991626
K02372	-0.456841	-0.179909		0.600464	0.991626
K02375	0.316863	0.0507371		NA	NA
K02377	-0.900902	-0.121791		0.347602	0.991626
K02379	-0.461007	-0.0680324		0.600424	0.991626
K02380	-0.242826	-0.441214		0.847096	0.90858
K02381	-0.650115	-2.11006		0.528216	0.0129087
K02383	-0.656097	1.3941		0.600464	0.191539
K02385	0.0503458	-0.462015		0.973973	0.921991
K02386	0.604457	1.64572		0.669791	0.210126
K02387	0.1885	-0.0841305		0.88589	0.991626
K02388	0.122561	-0.102489		0.925525	0.991626
K02389	0.343965	-0.00832271		0.780889	0.998278
K02390	0.322537	-0.142296		0.799185	0.991626
K02391	-0.0404221	0.678619		0.980487	0.819234
K02392	0.127493	-0.251083		0.923015	0.991626
K02393	-0.455538	0.381549		0.723597	0.978464
K02394	-0.475289	0.335696		0.708463	0.991626
K02395	0.872276	0.839405		0.464795	0.625007
K02396	0.609199	-0.12004		0.619721	0.991626
K02397	0.415528	0.0406982		0.736602	0.996398
K02398	0.729923	0.119145		0.553244	0.991626
K02399	3.71542	4.6591		0.0894527	0.00198661
K02400	0.176452	-0.0814763		0.89128	0.991626
K02401	0.186774	-0.0840735		0.88589	0.991626
K02402	2.15498	3.0683		0.283801	0.0213648
K02403	2.89378	3.75006		0.165637	0.00652985
K02404	0.646361	0.0147591		0.5906	0.998278
K02405	0.106367	-0.186777		0.935454	0.991626
K02406	0.515834	-0.132244		0.695363	0.991626
K02407	0.654354	-0.157778		0.602601	0.991626
K02408	0.199805	-0.0977057		0.880893	0.991626
K02409	0.218273	-0.0955207		0.867609	0.991626
K02410	0.20788	-0.162758		0.87349	0.991626
K02411	0.174053	-0.130331		0.89439	0.991626
K02412	0.155168	-0.0888944		0.906957	0.991626
K02413	0.584687	-0.017622		0.634679	0.998278
K02414	0.90212	0.180764		0.496454	0.991626
K02415	0.794617	0.413641		0.5273	0.976103
K02416	0.181816	-0.231669		0.889912	0.991626
K02417	0.397101	-0.17914		0.754373	0.991626
K02418	0.628441	0.299326		0.59853	0.991626
K02419	0.170777	-0.0541749		0.895978	0.994414
K02420	0.194745	-0.101726		0.881489	0.991626
K02421	0.170899	-0.0712479		0.895978	0.992255
K02422	0.563145	-0.0956125		0.649074	0.991626
K02423	3.60683	4.43669		0.0894527	0.00228548
K02424	0.260023	-0.0186226		0.814995	0.998278
K02425	0.313037	0.258486		NA	NA
K02426	-1.06413	-0.0401523		0.325943	0.994518
K02427	2.05944	2.79038		0.293181	0.0391572
K02428	-0.791659	-0.0683798		0.405162	0.991626
K02429	-1.16041	-0.105936		0.294421	0.991626
K02430	0.311517	-0.536745		0.789781	0.830157
K02431	0.241291	-0.488113		0.869921	0.918988
K02433	-0.430911	0.0925748		0.615184	0.991626
K02434	-0.446802	0.0903678		0.600464	0.991626
K02435	-0.44201	0.00326453		0.606642	0.998872
K02436	-0.925783	-0.699566		0.436737	0.712564
K02437	-0.994799	-0.0455634		0.338366	0.994414
K02438	0.17021	-0.331851		0.899827	0.991626
K02439	1.90294	1.92115		0.286364	0.162719
K02440	-0.040153	-0.449604		0.976156	0.899683
K02441	1.01272	0.865399		0.446131	0.673378
K02442	1.60721	1.94436		0.407804	0.250358
K02443	-0.123495	0.0290918		0.922178	0.997907
K02444	-0.248447	0.62408		0.796294	0.579797
K02445	-1.33136	-0.811861		0.30067	0.558331
K02446	-0.585074	-0.340185		0.473869	0.910774
K02448	3.94068	4.89157		0.0739378	0.00128757
K02450	-0.631055	-0.138033		0.583428	0.991626
K02451	3.70697	4.59196		0.0894527	0.00217959
K02452	2.48512	3.43085		0.246151	0.0118053
K02453	-0.623373	0.00622109		0.629806	0.998278
K02454	-0.691326	-0.101177		0.504142	0.991626
K02455	-0.920301	-0.20709		0.429261	0.991626
K02456	-0.837818	-0.408435		0.403152	0.872614
K02457	1.58399	2.5109		0.380309	0.0617735
K02458	1.76495	2.67657		0.340284	0.0458312
K02459	2.59123	3.5288		0.231316	0.0094291
K02460	0.70761	1.54401		0.633222	0.30886
K02461	2.61855	3.576		0.244015	0.011392
K02462	2.74711	3.72227		0.225941	0.00901666
K02463	3.15024	4.10689		0.130769	0.00329116
K02464	-1.4084	-1.24534		0.473067	0.699025
K02465	0.313037	0.258486		NA	NA
K02466	-0.857684	0.0707648		0.423733	0.991626
K02467	-1.24028	-0.258899		0.454047	0.991626
K02468	-0.275271	-1.00763		0.850836	0.518219
K02469	-0.534228	-0.100759		0.516245	0.991626
K02470	-0.56563	-0.137781		0.492438	0.991626
K02471	-0.264531	0.121235		0.783887	0.991626
K02472	-1.13805	-0.245948		0.293181	0.991626
K02473	0.606527	-0.425132		0.630991	0.963421
K02474	0.565019	-0.235347		0.669791	0.991626
K02475	1.29469	1.79041		0.403152	0.154117
K02476	1.1787	1.29873		0.423733	0.385876
K02477	-1.0747	-0.290456		0.318057	0.978464
K02478	-0.467409	-0.568789		0.649067	0.759912
K02479	-1.54166	-1.32856		0.306059	0.314489
K02480	-0.585115	0.114403		0.650262	0.991626
K02481	-1.37971	-0.869033		0.335537	0.60456
K02482	-1.21534	-0.969709		0.315075	0.387344
K02483	-0.136662	0.342195		0.91677	0.979707
K02484	-0.69583	-0.419068		0.494074	0.912434
K02485	-1.04867	-0.934814		0.411856	0.505055
K02486	-1.58803	-1.52486		0.311765	0.233765
K02487	2.58337	2.89256		0.257845	0.0640177
K02488	-1.66741	-1.03029		0.270608	0.487733
K02490	-0.593327	-0.430069		0.60628	0.937122
K02491	-0.0494055	-0.604622		0.973973	0.830906
K02492	-0.379515	0.115444		0.650824	0.991626
K02493	-0.692331	-0.0992966		0.423733	0.991626
K02494	2.41774	3.01224		0.250194	0.0288729
K02495	-0.725976	-0.0957161		0.42363	0.991626
K02496	2.14087	2.68337		0.324157	0.0933869
K02497	-1.47086	-1.20835		0.356445	0.45091
K02498	2.37515	3.013		0.250194	0.0251113
K02499	-0.376862	-0.371677		0.680264	0.896316
K02500	-0.622003	-0.128432		0.442621	0.991626
K02501	-0.618014	-0.110963		0.446898	0.991626
K02502	-0.0450748	0.00913658		0.97205	0.998278
K02503	-0.691433	-0.0843991		0.423733	0.991626
K02504	1.48571	-0.414271		NA	NA
K02505	1.07436	-0.31308		0.486599	0.991626
K02506	1.56164	-1.56495		NA	NA
K02507	-0.0513035	0.156064		0.968801	0.991626
K02508	3.71287	4.48095		0.0894527	0.00285158
K02509	3.70274	4.49164		0.0894527	0.00264895
K02510	-1.02138	-0.806419		0.382862	0.536808
K02511	0.303062	-0.0148999		NA	NA
K02517	-0.844722	0.0744672		0.394451	0.991626
K02518	-0.711526	-0.125519		0.423733	0.991626
K02519	-0.691232	-0.0988953		0.423733	0.991626
K02520	-0.688289	-0.0913847		0.423733	0.991626
K02521	2.7994	3.4703		0.220743	0.0181423
K02523	-1.04229	-0.0431469		0.332246	0.994414
K02525	0.238932	1.13403		0.885521	0.500013
K02526	0.0192297	0.545466		0.989308	0.912434
K02527	-1.02833	-0.0454778		0.332246	0.994414
K02528	-0.697191	-0.0931998		0.423733	0.991626
K02529	-0.512738	-0.158357		0.544837	0.991626
K02530	-0.47379	-0.668601		0.765328	0.874823
K02531	-0.0550842	-1.29165		0.973973	0.393668
K02532	-0.917775	0.191416		0.425343	0.991626
K02533	-0.811719	-0.0822448		0.450872	0.991626
K02535	-0.231903	0.369382		0.822218	0.910774
K02536	-0.987595	-0.0702562		0.335537	0.991626
K02538	-1.35994	0.453473		0.423733	0.978464
K02545	0.316863	0.0507371		NA	NA
K02546	0.559809	2.00692		0.746396	0.148803
K02547	0.316863	0.0507371		NA	NA
K02548	-1.03106	-0.0377906		0.332252	0.994821
K02549	-0.60189	-1.58688		0.636949	0.177039
K02550	0.280944	-0.488201		NA	0.990065
K02551	-1.05102	-0.00392956		0.334114	0.998549
K02552	-0.605163	-1.59539		0.555022	0.0694329
K02553	2.5199	3.15044		0.241565	0.0221121
K02554	0.471524	1.03044		0.739869	0.538347
K02556	0.185588	0.0748907		0.88462	0.991626
K02557	-0.194865	0.150775		0.865349	0.991626
K02558	-0.341692	-0.0930448		0.765401	0.991626
K02560	1.30569	-0.811087		NA	NA
K02562	1.10351	-1.02331		0.4972	0.741371
K02563	-0.673522	-0.0673937		0.425002	0.991626
K02564	-0.98222	-0.197584		0.332508	0.991626
K02565	-0.100617	0.114388		0.935753	0.991626
K02566	-0.569233	-0.232126		0.51071	0.991626
K02567	0.281108	0.375075		0.838737	0.979666
K02568	1.11013	0.781387		0.450233	0.803599
K02569	1.81215	1.67604		0.347602	0.360654
K02570	0.750207	0.646523		0.557072	0.830157
K02571	3.2502	4.1357		0.126638	0.00377791
K02572	1.12481	0.063881		0.485023	0.994821
K02573	-0.909953	-1.19854		0.468818	0.404254
K02574	-0.186847	-0.134113		0.896677	0.991626
K02575	-0.129205	0.589274		0.927483	0.825645
K02581	0.316863	0.0507371		NA	NA
K02584	-1.46715	-0.481584		0.306059	0.916086
K02585	-0.0837425	0.0829702		0.940999	0.991626
K02586	-0.0271828	0.0933436		0.981081	0.991626
K02587	-0.238095	0.172026		0.819563	0.991626
K02588	0.0369546	0.145524		0.976229	0.991626
K02589	-0.551713	0.498842		0.651278	0.899683
K02590	-0.552672	0.498967		0.650824	0.899683
K02591	0.0116285	0.0256587		0.990564	0.997907
K02592	-1.09316	0.281754		0.423733	0.991626
K02593	-1.54551	-1.36393		0.257845	0.175359
K02594	-0.457214	0.389536		0.699805	0.958263
K02595	-1.57322	-1.35429		0.252602	0.18392
K02596	-1.28503	-0.98593		0.317234	0.410245
K02597	-1.58361	-1.32555		0.250194	0.196431
K02598	0.0433319	0.203971		0.977908	0.991626
K02599	0.316863	0.0507371		NA	NA
K02600	-0.687891	-0.0859523		0.423733	0.991626
K02601	-0.667456	-0.126525		0.425693	0.991626
K02602	0.316863	0.0507371		NA	NA
K02609	1.3231	1.93487		0.403148	0.121344
K02610	1.05006	1.57741		0.434314	0.226798
K02611	1.15012	1.66915		0.423733	0.191917
K02612	1.17479	1.69093		0.423733	0.183486
K02613	2.11207	2.69517		0.274261	0.0393745
K02614	-0.671618	-0.118113		0.427475	0.991626
K02615	-0.115046	0.448204		0.937711	0.934092
K02616	1.89033	2.44086		0.294421	0.0533187
K02617	0.204546	0.808575		0.896282	0.694873
K02618	2.16181	3.00024		0.270608	0.0207359
K02619	-0.490697	0.592131		0.653754	0.776228
K02621	-1.00064	0.00731289		0.338366	0.998278
K02622	-1.01174	-0.0310124		0.338363	0.996653
K02623	2.01858	2.89881		0.294421	0.0251412
K02624	-0.0372222	0.705687		0.981643	0.792206
K02625	2.53231	3.15888		0.262296	0.0350558
K02626	-1.07877	-1.10022		0.479867	0.605495
K02628	0.0863698	-0.17915		NA	NA
K02629	0.0863698	-0.17915		NA	NA
K02630	0.0863698	-0.17915		NA	NA
K02631	0.343539	0.026013		NA	NA
K02632	0.0863698	-0.17915		NA	NA
K02633	0.316863	0.0507371		NA	NA
K02634	0.979369	1.54482		0.496825	0.280497
K02635	-0.881011	-1.31941		0.468813	0.303897
K02636	-1.37275	-0.961933		0.388458	0.634937
K02637	0.90756	1.39769		0.488246	0.282696
K02638	1.12186	1.70325		0.450872	0.226673
K02639	0.218206	1.00526		0.888804	0.523702
K02640	1.06212	1.49587		0.467551	0.323439
K02641	-1.18035	0.129744		0.38464	0.991626
K02642	0.573025	0.639714		NA	NA
K02643	1.12249	1.54642		0.451836	0.304785
K02647	0.168966	-0.279005		0.899426	0.991626
K02650	0.505019	1.0277		0.646342	0.389496
K02651	-0.529728	-0.360572		0.584998	0.940534
K02652	-0.64698	-0.296889		0.427973	0.945953
K02653	-0.242511	-0.323458		0.811006	0.949646
K02654	0.142849	-0.0527728		0.904338	0.994216
K02655	0.72976	1.60811		0.627999	0.289286
K02656	2.71106	3.37477		0.207007	0.0152924
K02657	2.59804	3.49414		0.212008	0.00834173
K02658	0.0903751	0.746724		0.95718	0.757313
K02659	3.84153	4.78365		0.0718555	0.00116467
K02660	2.06019	2.09469		0.313918	0.203822
K02661	4.69942	5.6314		0.0573573	0.000630891
K02662	0.104364	0.27484		0.933014	0.991626
K02663	0.821825	1.63062		0.546035	0.219916
K02664	1.11239	1.97331		0.425289	0.0997307
K02665	2.79875	3.72969		0.186581	0.00699896
K02666	-0.380436	0.249401		0.680264	0.991626
K02667	-0.49939	0.221585		0.725144	0.991626
K02668	1.28322	2.17471		0.424561	0.117144
K02669	-0.00348251	-0.329151		0.996368	0.95913
K02670	2.04675	2.98037		0.285519	0.0200979
K02671	2.34239	3.18928		0.250194	0.0152564
K02672	2.36773	3.36177		0.270608	0.0165351
K02673	4.21834	5.15818		0.0661583	0.00116252
K02674	1.85385	2.82134		0.347602	0.0509143
K02675	0.316863	0.0507371		NA	NA
K02676	2.91994	3.84819		0.152136	0.00463687
K02679	1.39093	-1.42913		NA	NA
K02680	1.43969	-1.56114		NA	NA
K02681	1.47982	-1.50802		NA	NA
K02682	0.988243	-0.965659		0.548744	0.757307
K02683	0.316863	0.0507371		NA	NA
K02684	0.316863	0.0507371		NA	NA
K02686	2.36216	2.70838		0.285336	0.0854825
K02687	-0.683475	-0.0668007		0.423733	0.991626
K02688	0.689511	0.919789		0.558298	0.536808
K02689	0.979369	1.54482		0.496825	0.280497
K02690	0.68783	1.22937		0.634718	0.438596
K02691	-1.27205	1.46124		0.427973	0.409889
K02692	0.979968	1.46284		0.496454	0.323439
[truncated: 7,963 more rows]
